# Supplementary material for: Initial experience with [18F]DPA-714 TSPO-PET to image inflammation in primary angiitis of the central nervous system
Source: Eur J Nucl Med Mol Imaging. 2020 Jan 20;47(9):2131–41. doi: 10.1007/s00259-019-04662-4 (PMC7338821; doi:10.1007/s00259-019-04662-4)
Supplement: Supplementary file 2 — High resolution image (TIF 10587 kb) [file 259_2019_4662_MOESM1_ESM.tif]

<?xml version="1.0" encoding="UTF-8"?>
<!DOCTYPE Article PUBLIC "-//Springer-Verlag//DTD A++ V2.4//EN" "http://devel.springer.de/A++/V2.4/DTD/A++V2.4.dtd">
<Article ID="s00259-019-04662-4" OutputMedium="All">
<ArticleInfo ArticleType="OriginalPaper" ContainsESM="Yes" NumberingStyle="Unnumbered" TocLevels="0" OutputMedium="All" Language="En">
<ArticleID>4662</ArticleID>
<ArticleDOI>10.1007/s00259-019-04662-4</ArticleDOI>
<ArticleSequenceNumber>0</ArticleSequenceNumber>
<ArticleTitle Language="En">Initial experience with [<Superscript>18</Superscript>F]DPA-714 TSPO-PET to image inflammation in primary angiitis of the central nervous system</ArticleTitle>
<ArticleCategory>Original Article</ArticleCategory>
<ArticleCollection ID="AC_f01efaf5f38aae0cdf78085dcb4c9156" Type="Regular">
<ArticleCollectionTitle>Neurology</ArticleCollectionTitle>
</ArticleCollection>
<ArticleFirstPage>1</ArticleFirstPage>
<ArticleLastPage>11</ArticleLastPage>
<ArticleHistory>
<RegistrationDate>
<Year>2019</Year>
<Month>12</Month>
<Day>16</Day>
</RegistrationDate>
<Received>
<Year>2019</Year>
<Month>6</Month>
<Day>18</Day>
</Received>
<Accepted>
<Year>2019</Year>
<Month>12</Month>
<Day>16</Day>
</Accepted>
<OnlineDate>
<Year>
<?InsertOnReleaseOF OFYear?>
</Year>
<Month>
<?InsertOnReleaseOF OFMonth?>
</Month>
<Day>
<?InsertOnReleaseOF OFDay?>
</Day>
</OnlineDate>
</ArticleHistory>
<ArticleCopyright>
<CopyrightHolderName>The Author(s)</CopyrightHolderName>
<CopyrightYear>2020</CopyrightYear>
<License Type="OpenAccess" SubType="CC BY" Version="4.0">
<SimplePara><Emphasis Type="Bold">Open Access</Emphasis> This article is licensed under a Creative Commons Attribution 4.0 International License, which permits use, sharing, adaptation, distribution and reproduction in any medium or format, as long as you give appropriate credit to the original author(s) and the source, provide a link to the Creative Commons licence, and indicate if changes were made. The images or other third party material in this article are included in the article&newapos;s Creative Commons licence, unless indicated otherwise in a credit line to the material. If material is not included in the article&newapos;s Creative Commons licence and your intended use is not permitted by statutory regulation or exceeds the permitted use, you will need to obtain permission directly from the copyright holder. To view a copy of this licence, visit http://creativecommons.org/licenses/by/4.0/.</SimplePara>
</License>
</ArticleCopyright>
<ArticleContext>
<JournalID>259</JournalID>
<VolumeIDStart>
<?InsertByIssueBuilding VolumeIDStart?>
</VolumeIDStart>
<VolumeIDEnd>
<?InsertByIssueBuilding VolumeIDEnd?>
</VolumeIDEnd>
<IssueIDStart>
<?InsertByIssueBuilding IssueIDStart?>
</IssueIDStart>
<IssueIDEnd>
<?InsertByIssueBuilding IssueIDEnd?>
</IssueIDEnd>
</ArticleContext>
</ArticleInfo>
<ArticleHeader>
<AuthorGroup>
<Author CorrespondingAffiliationID="Aff1" AffiliationIDS="Aff1 Aff2" EqualContribution="Yes" ORCID="http://orcid.org/0000-0003-4164-4104" ID="Au1"><AuthorName><GivenName>Philipp</GivenName><FamilyName>Backhaus</FamilyName></AuthorName><Contact><Email>philipp.backhaus@ukmuenster.de</Email></Contact></Author>
<Author AffiliationIDS="Aff1" EqualContribution="Yes" ID="Au2"><AuthorName><GivenName>Wolfgang</GivenName><FamilyName>Roll</FamilyName></AuthorName></Author>
<Author AffiliationIDS="Aff3" EqualContribution="Yes" ID="Au3"><AuthorName><GivenName>Carolin</GivenName><FamilyName>Beuker</FamilyName></AuthorName></Author>
<Author AffiliationIDS="Aff1 Aff2" ID="Au4"><AuthorName><GivenName>Bastian</GivenName><FamilyName>Zinnhardt</FamilyName></AuthorName></Author>
<Author AffiliationIDS="Aff1 Aff2" ID="Au5"><AuthorName><GivenName>Robert</GivenName><FamilyName>Seifert</FamilyName></AuthorName></Author>
<Author AffiliationIDS="Aff1" ID="Au6"><AuthorName><GivenName>Christian</GivenName><FamilyName>Wenning</FamilyName></AuthorName></Author>
<Author AffiliationIDS="Aff4" ID="Au7"><AuthorName><GivenName>Michel</GivenName><FamilyName>Eisenblätter</FamilyName></AuthorName></Author>
<Author AffiliationIDS="Aff5" ID="Au8"><AuthorName><GivenName>Christian</GivenName><FamilyName>Thomas</FamilyName></AuthorName></Author>
<Author AffiliationIDS="Aff3" ID="Au9"><AuthorName><GivenName>Antje</GivenName><FamilyName>Schmidt-Pogoda</FamilyName></AuthorName></Author>
<Author AffiliationIDS="Aff3" ID="Au10"><AuthorName><GivenName>Daniel</GivenName><FamilyName>Strunk</FamilyName></AuthorName></Author>
<Author AffiliationIDS="Aff1" ID="Au11"><AuthorName><GivenName>Stefan</GivenName><FamilyName>Wagner</FamilyName></AuthorName></Author>
<Author AffiliationIDS="Aff2" ID="Au12"><AuthorName><GivenName>Andreas</GivenName><FamilyName>Faust</FamilyName></AuthorName></Author>
<Author AffiliationIDS="Aff6" ID="Au13"><AuthorName><GivenName>Frank</GivenName><FamilyName>Tüttelmann</FamilyName></AuthorName></Author>
<Author AffiliationIDS="Aff6" ID="Au14"><AuthorName><GivenName>Albrecht</GivenName><FamilyName>Röpke</FamilyName></AuthorName></Author>
<Author AffiliationIDS="Aff2 Aff7" ID="Au15"><AuthorName><GivenName>Andreas</GivenName><GivenName>H.</GivenName><FamilyName>Jacobs</FamilyName></AuthorName></Author>
<Author AffiliationIDS="Aff8" ID="Au16"><AuthorName><GivenName>Walter</GivenName><FamilyName>Stummer</FamilyName></AuthorName></Author>
<Author AffiliationIDS="Aff3" ID="Au17"><AuthorName><GivenName>Heinz</GivenName><FamilyName>Wiendl</FamilyName></AuthorName></Author>
<Author AffiliationIDS="Aff3" ID="Au18"><AuthorName><GivenName>Sven</GivenName><GivenName>G.</GivenName><FamilyName>Meuth</FamilyName></AuthorName></Author>
<Author AffiliationIDS="Aff1 Aff2" EqualContribution="Yes" ID="Au19"><AuthorName><GivenName>Michael</GivenName><FamilyName>Schäfers</FamilyName></AuthorName></Author>
<Author AffiliationIDS="Aff3" EqualContribution="Yes" ID="Au20"><AuthorName><GivenName>Oliver</GivenName><FamilyName>Grauer</FamilyName></AuthorName></Author>
<Author AffiliationIDS="Aff3" EqualContribution="Yes" ID="Au21"><AuthorName><GivenName>Jens</GivenName><FamilyName>Minnerup</FamilyName></AuthorName></Author>
<Affiliation ID="Aff1"><OrgDivision>Department of Nuclear Medicine</OrgDivision><OrgName>University Hospital Münster</OrgName><OrgAddress><City>Münster</City><Country Code="DE">Germany</Country></OrgAddress></Affiliation>
<Affiliation ID="Aff2"><OrgDivision>European Institute for Molecular Imaging</OrgDivision><OrgName>University of Münster</OrgName><OrgAddress><City>Münster</City><Country Code="DE">Germany</Country></OrgAddress></Affiliation>
<Affiliation ID="Aff3"><OrgDivision>Department of Neurology with Institute of Translational Neurology</OrgDivision><OrgName>University Hospital Münster</OrgName><OrgAddress><City>Münster</City><Country Code="DE">Germany</Country></OrgAddress></Affiliation>
<Affiliation ID="Aff4"><OrgDivision>Institute of Clinical Radiology</OrgDivision><OrgName>University Hospital Münster</OrgName><OrgAddress><City>Münster</City><Country Code="DE">Germany</Country></OrgAddress></Affiliation>
<Affiliation ID="Aff5"><OrgDivision>Institute of Neuropathology</OrgDivision><OrgName>University Hospital Münster</OrgName><OrgAddress><City>Münster</City><Country Code="DE">Germany</Country></OrgAddress></Affiliation>
<Affiliation ID="Aff6"><OrgDivision>Institute of Human Genetics</OrgDivision><OrgName>University Hospital Münster</OrgName><OrgAddress><City>Münster</City><Country Code="DE">Germany</Country></OrgAddress></Affiliation>
<Affiliation ID="Aff7"><OrgName>Department of Geriatrics, Johanniter Hospital, Evangelische Kliniken</OrgName><OrgAddress><City>Bonn</City><Country Code="DE">Germany</Country></OrgAddress></Affiliation>
<Affiliation ID="Aff8"><OrgDivision>Department of Neurosurgery</OrgDivision><OrgName>University Hospital Münster</OrgName><OrgAddress><City>Münster</City><Country Code="DE">Germany</Country></OrgAddress></Affiliation>
</AuthorGroup>
<Abstract ID="Abs1" Language="En" OutputMedium="All">
<Heading>Abstract</Heading>
<AbstractSection ID="ASec1">
<Heading>Purpose</Heading>
<Para ID="Par1">Primary angiitis of the central nervous system (PACNS) is a heterogeneous, rare, and poorly understood inflammatory disease. We aimed at non-invasive imaging of activated microglia/macrophages in patients with PACNS by PET-MRI targeting the translocator protein (TSPO) with [<Superscript>18</Superscript>F]DPA-714 to potentially assist differential diagnosis, therapy monitoring, and biopsy planning.</Para>
</AbstractSection>
<AbstractSection ID="ASec2">
<Heading>Methods</Heading>
<Para ID="Par2">In total, nine patients with ischemic stroke and diagnosed or suspected PACNS underwent [<Superscript>18</Superscript>F]DPA-714-PET-MRI. Dynamic PET scanning was performed for 60&newnbsp;min after injection of 233&thinsp;±&thinsp;19&newnbsp;MBq [<Superscript>18</Superscript>F]DPA-714, and MRI was simultaneously acquired.</Para>
</AbstractSection>
<AbstractSection ID="ASec3">
<Heading>Results</Heading>
<Para ID="Par3">In two PACNS patients, [<Superscript>18</Superscript>F]DPA-714 uptake patterns exceeded MRI correlates of infarction, whereas uptake was confined to the infarct in four patients where initial suspicion of PACNS could not be confirmed. About three patients with PACNS or cerebral predominant lymphocytic vasculitis showed no or only faintly increased uptake. Short-term [<Superscript>18</Superscript>F]DPA-714-PET follow-up in a patient with PACNS showed reduced lesional [<Superscript>18</Superscript>F]DPA-714 uptake after anti-inflammatory treatment. Biopsy in the same patient pinpointed the source of tracer uptake to TSPO-expressing immune cells.</Para>
</AbstractSection>
<AbstractSection ID="ASec4">
<Heading>Conclusions</Heading>
<Para ID="Par4">[<Superscript>18</Superscript>F]DPA-714-PET imaging may facilitate the diagnosis and treatment monitoring of PACNS. Further studies are needed to fully understand the potential of TSPO-PET in deciphering the heterogeneity of the disease.</Para>
</AbstractSection>
</Abstract>
<KeywordGroup Language="En" OutputMedium="All">
<Heading>Keywords</Heading>
<Keyword>Search items: DPA-714</Keyword>
<Keyword>TSPO</Keyword>
<Keyword>Vasculitis</Keyword>
<Keyword>PET-MRI</Keyword>
<Keyword>Microglia</Keyword>
</KeywordGroup>
<ArticleNote Type="AuthorContribution" CollaboratorIDS="Au1 Au2 Au3 Au19 Au20 Au21">
<SimplePara>Philipp Backhaus, Wolfgang Roll, Carolin Beuker, Michael Schäfers, Oliver Grauer and Jens Minnerup contributed equally to this work.</SimplePara>
</ArticleNote>
<ArticleNote Type="Misc">
<SimplePara>This article is part of the Topical Collection on Neurology.</SimplePara>
</ArticleNote>
<ArticleNote Type="ESMHint">
<Heading>Electronic supplementary material</Heading>
<SimplePara>The online version of this article (<ExternalRef>
<RefSource>https://doi.org/10.1007/s00259-019-04662-4</RefSource>
<RefTarget TargetType="DOI" Address="10.1007/s00259-019-04662-4"/>
</ExternalRef>) contains supplementary material, which is available to authorized users.</SimplePara>
</ArticleNote>
</ArticleHeader>
<Body>
<Section1 ID="Sec1">
<Heading>Introduction</Heading>
<Para ID="Par5">Primary angiitis of the central nervous system (PACNS) represents a rare, severe, and poorly understood inflammatory disease affecting vessels of the central nervous system (CNS) [<CitationRef CitationID="CR1">1</CitationRef>]. The disease is characterized by transmural inflammation with damage to the vascular wall [<CitationRef CitationID="CR2">2</CitationRef>, <CitationRef CitationID="CR3">3</CitationRef>]. Due to the rareness of the disease (estimated prevalence of 2.4/million person-years in North America [<CitationRef CitationID="CR4">4</CitationRef>]), its non-specific clinical and imaging manifestations, and a broad spectrum of differential diagnoses, PACNS is a clinical challenge. Current diagnostic criteria were implemented by Calabrese and Mallek in 1988 [<CitationRef CitationID="CR5">5</CitationRef>]. Accordingly, definite PACNS can only be confirmed by invasive brain biopsies proofing inflammation of cerebral vessels. However, due to the focal and segmental distribution of the disease, only 50 to 75% of the brain biopsies are positive [<CitationRef CitationID="CR6">6</CitationRef>, <CitationRef CitationID="CR7">7</CitationRef>]. Probable PACNS is rendered without histological verification but with positive findings on angiogram and cerebrospinal fluid (CSF) analysis consistent with PACNS (i.e., mild lympho-monocytic pleocytosis or protein elevation, occasionally presence of oligoclonal bands) and abnormal MRI. Suspicious findings on MRI include multifocal ischemic and hemorrhagic lesions, vessel wall contrast enhancement using blood suppression techniques [<CitationRef CitationID="CR8">8</CitationRef>], leptomeningeal enhancement, and vessel caliber abnormalities in MR angiography [<CitationRef CitationID="CR9">9</CitationRef>]. Although MRI often raises primary suspicion of PACNS, its findings are not specific on their own. Both vessel wall caliber abnormalities and vessel wall enhancement are commonly encountered in several other vascular disorders, e.g., atherosclerosis and radiation vasculopathy [<CitationRef CitationID="CR10" AdditionalCitationIDS="CR11 CR12">10</CitationRef>–<CitationRef CitationID="CR13">13</CitationRef>]. Repeated neurological examinations and periodic MRI and MR angiography during and after therapy are recommended for assessing disease activity [<CitationRef CitationID="CR3">3</CitationRef>]. A more specific and sensitive imaging biomarker of vessel wall and CNS inflammation would be highly desirable for primary diagnosis and follow-up of PACNS.</Para>
<Para ID="Par6">The inflammatory infiltrate in PACNS typically shows a granulomatous, lymphocytic, or necrotizing pattern [<CitationRef CitationID="CR4">4</CitationRef>]. Furthermore, the inflammatory response involves microglial/macrophage activation and infiltration [<CitationRef CitationID="CR14" AdditionalCitationIDS="CR15">14</CitationRef>–<CitationRef CitationID="CR16">16</CitationRef>]. FDG-PET can assess elevated glycolysis of inflammatory cells and is a promising imaging biomarker of vessel wall inflammation in large-vessel vasculitis in the body [<CitationRef CitationID="CR17">17</CitationRef>]. However, the high physiologic FDG uptake of the CNS complicates imaging of intracranial vasculitis as it can mask uptake of adjacent vessels. Similarly, increased inflammation in CNS tissue due too small vessel vasculitis or ischemia is not necessarily accompanied by increased FDG uptake [<CitationRef CitationID="CR18">18</CitationRef>]. These limitations of FDG-PET in intracranial vascular disease demand novel imaging biomarkers. The 18-kDa translocator protein (TSPO), also known as peripheral benzodiazepine receptor (PBR), is a mitochondrial transmembrane protein expressed on the mitochondrial membrane of activated microglia cells and infiltrating macrophages [<CitationRef CitationID="CR19">19</CitationRef>]. Following inflammatory triggers, its expression is upregulated, and it is considered a sensitive marker for neuroinflammation [<CitationRef CitationID="CR19" AdditionalCitationIDS="CR20">19</CitationRef>–<CitationRef CitationID="CR21">21</CitationRef>].</Para>
<Para ID="Par7">In this case series, we reported nine patients with acute stroke symptoms and diagnosed or suspected PACNS where we visualized TSPO expression with [<Superscript>18</Superscript>F]DPA-714-PET-MRI. The aim of our study was to assess the potential of TSPO-PET-MRI to assist in differential diagnosis, therapy monitoring, and biopsy planning in suspected PACNS. Immunohistochemistry of patient biopsy samples was performed to correlate microscopic patterns of cellular inflammation and TSPO expression with the observed macroscopic [<Superscript>18</Superscript>F]DPA-714-PET uptake pattern in individual patients.</Para>
</Section1>
<Section1 ID="Sec2">
<Heading>Materials and methods</Heading>
<Section2 ID="Sec3">
<Heading>Patients</Heading>
<Para ID="Par8"><?twb .27w?><?tlsb -0.3pt?>A total of nine patients underwent [<Superscript>18</Superscript>F]DPA-714-PET-MRI (Siemens Biograph mMR, 3 Tesla) at the Department of Nuclear Medicine, University of Münster, Germany, in the frame of compassionate use (“individueller Heilversuch”). All patients were hospitalized in the Department of Neurology, University of Münster, Germany, for work-up of stroke with either diagnosed or suspected PACNS at the time point of PET. Table <InternalRef RefID="Tab1">1</InternalRef> gives further details on the patients’ characteristics. In one of the PACNS patients, follow-up imaging was performed after initiation of anti-inflammatory treatment. In two patients (patient #1, with vasculitic ischemia; patient #9, with non-vasculitic ischemia) histological staining of biopsy samples of [<Superscript>18</Superscript>F]DPA-714-positive tissue was performed. Numbering of patients in the manuscript is not chronological but ordered by final diagnosis/appearance in the manuscript.<Table ID="Tab1" Float="Yes">
<Caption Language="En">
<CaptionNumber>Table&newnbsp;1</CaptionNumber>
<CaptionContent>
<SimplePara>Patient characteristics</SimplePara>
</CaptionContent>
</Caption><tgroup cols="8">

<colspec align="left" colname="c1" colnum="1"/>
<colspec align="left" colname="c2" colnum="2"/>
<colspec align="left" colname="c3" colnum="3"/>
<colspec align="left" colname="c4" colnum="4"/>
<colspec align="left" colname="c5" colnum="5"/>
<colspec align="left" colname="c6" colnum="6"/>
<colspec align="left" colname="c7" colnum="7"/>
<colspec align="left" colname="c8" colnum="8"/>
<thead>
<row>
<entry colname="c1">
<SimplePara>#</SimplePara>
</entry>
<entry colname="c2">
<SimplePara>Sex &amp; age</SimplePara>
</entry>
<entry colname="c3">
<SimplePara>Diagnosis</SimplePara>
</entry>
<entry colname="c4">
<SimplePara>Biopsy</SimplePara>
</entry>
<entry colname="c5">
<SimplePara>MRI findings</SimplePara>
</entry>
<entry colname="c6">
<SimplePara>TSPO-PET</SimplePara>
</entry>
<entry colname="c7">
<SimplePara>Immunosuppressive therapy &amp; onset before scan</SimplePara>
</entry>
<entry colname="c8">
<SimplePara>Genetic binding type</SimplePara>
</entry>
</row>
</thead>
<tbody>
<row>
<entry colname="c1">
<SimplePara>1</SimplePara>
</entry>
<entry colname="c2">
<SimplePara>M−50</SimplePara>
</entry>
<entry colname="c3">
<SimplePara>PACNS (diagnosis established by PET/MRI targeted biopsy)</SimplePara>
</entry>
<entry colname="c4">
<SimplePara>Perivascular necrosis, accumulated TSPO-positive microglia/macrophages</SimplePara>
</entry>
<entry colname="c5">
<SimplePara>Sub-centimeter lesions with contrast medium leakage in the left hemisphere and unilateral atrophy of the left cerebral peduncle and left brain stem</SimplePara>
</entry>
<entry colname="c6">
<SimplePara>Tracer uptake in left-sided basal ganglia, cerebral peduncle and left brain stem</SimplePara>
</entry>
<entry colname="c7">
<SimplePara>None</SimplePara>
</entry>
<entry colname="c8">
<SimplePara>Medium affinity</SimplePara>
</entry>
</row>
<row>
<entry colname="c1">
<SimplePara>2</SimplePara>
</entry>
<entry colname="c2">
<SimplePara>F–60</SimplePara>
</entry>
<entry colname="c3">
<SimplePara>PACNS (diagnosis established by angiography before PET scan)</SimplePara>
</entry>
<entry colname="c4">
<SimplePara>–</SimplePara>
</entry>
<entry colname="c5">
<SimplePara>Subacute infarctions of the right splenium and right occipital pole. Right ICA occlusion and left ICA stenosis, both with vessel wall enhancement</SimplePara>
</entry>
<entry colname="c6">
<SimplePara>Right-dominant tracer uptake of the whole cerebral hemisphere</SimplePara>
</entry>
<entry colname="c7">
<SimplePara>Glucocorticoids 4&newnbsp;days</SimplePara>
</entry>
<entry colname="c8">
<SimplePara>Medium affinity</SimplePara>
</entry>
</row>
<row>
<entry colname="c1">
<SimplePara>3</SimplePara>
</entry>
<entry colname="c2">
<SimplePara>F–45</SimplePara>
</entry>
<entry colname="c3">
<SimplePara>PACNS (diagnosis established by angiography shortly before PET scan)</SimplePara>
</entry>
<entry colname="c4">
<SimplePara>–</SimplePara>
</entry>
<entry colname="c5">
<SimplePara>Infarction of the left internal capsule and right cerebellum</SimplePara>
</entry>
<entry colname="c6">
<SimplePara>No pathologic tracer uptake</SimplePara>
</entry>
<entry colname="c7">
<SimplePara>Glucocorticoids 9&newnbsp;days, cyclophosphamide 4&newnbsp;days</SimplePara>
</entry>
<entry colname="c8">
<SimplePara>Medium affinity</SimplePara>
</entry>
</row>
<row>
<entry colname="c1">
<SimplePara>4</SimplePara>
</entry>
<entry colname="c2">
<SimplePara>M–52</SimplePara>
</entry>
<entry colname="c3">
<SimplePara>PACNS (diagnosis established by angiography shortly before scan)</SimplePara>
</entry>
<entry colname="c4">
<SimplePara>–</SimplePara>
</entry>
<entry colname="c5">
<SimplePara>Small subacute stroke semi oval center, ubiquitous artery inflammation</SimplePara>
</entry>
<entry colname="c6">
<SimplePara>No pathologic tracer uptake</SimplePara>
</entry>
<entry colname="c7">
<SimplePara>Glucocorticoids 13&newnbsp;days</SimplePara>
</entry>
<entry colname="c8">
<SimplePara>Medium affinity</SimplePara>
</entry>
</row>
<row>
<entry colname="c1">
<SimplePara>5</SimplePara>
</entry>
<entry colname="c2">
<SimplePara>F–37</SimplePara>
</entry>
<entry colname="c3">
<SimplePara>Cerebral predominant lymphocytic vasculitis (diagnosis established by biopsy before scan)</SimplePara>
</entry>
<entry colname="c4">
<SimplePara>Perivascular lymphocytic infiltrates (muscle and skin-biopsy)</SimplePara>
</entry>
<entry colname="c5">
<SimplePara>Several acute and subacute infarctions at both hemispheres</SimplePara>
</entry>
<entry colname="c6">
<SimplePara>Mild tracer uptake in the peri-infarct region of subacute infarction</SimplePara>
</entry>
<entry colname="c7">
<SimplePara>Glucocorticoids 4&newnbsp;days</SimplePara>
</entry>
<entry colname="c8">
<SimplePara>Not sequenced</SimplePara>
</entry>
</row>
<row>
<entry colname="c1">
<SimplePara>6</SimplePara>
</entry>
<entry colname="c2">
<SimplePara>M–24</SimplePara>
</entry>
<entry colname="c3">
<SimplePara>Singular media infarct of unknown etiology</SimplePara>
</entry>
<entry colname="c4">
<SimplePara>–</SimplePara>
</entry>
<entry colname="c5">
<SimplePara>Infarction of the right MCA territory (corona radiata, temporo-occipital and insular)</SimplePara>
</entry>
<entry colname="c6">
<SimplePara>Focal tracer uptake at the infarction site</SimplePara>
</entry>
<entry colname="c7">
<SimplePara>Glucocorticoids 4&newnbsp;days</SimplePara>
</entry>
<entry colname="c8">
<SimplePara>High affinity</SimplePara>
</entry>
</row>
<row>
<entry colname="c1">
<SimplePara>7</SimplePara>
</entry>
<entry colname="c2">
<SimplePara>M–51</SimplePara>
</entry>
<entry colname="c3">
<SimplePara>Singular media infarct due to arteriosclerotic large vessel disease</SimplePara>
</entry>
<entry colname="c4">
<SimplePara>–</SimplePara>
</entry>
<entry colname="c5">
<SimplePara>Infarction of the right MCA territory</SimplePara>
</entry>
<entry colname="c6">
<SimplePara>Strong tracer uptake in the peri-infarct regions</SimplePara>
</entry>
<entry colname="c7">
<SimplePara>None</SimplePara>
</entry>
<entry colname="c8">
<SimplePara>Not sequenced</SimplePara>
</entry>
</row>
<row>
<entry colname="c1">
<SimplePara>8</SimplePara>
</entry>
<entry colname="c2">
<SimplePara>M–71</SimplePara>
</entry>
<entry colname="c3">
<SimplePara>Several subacute partially hemorrhagic infarctions of unknown etiology</SimplePara>
</entry>
<entry colname="c4">
<SimplePara>–</SimplePara>
</entry>
<entry colname="c5">
<SimplePara>Subacute partially hemorrhagic infarctions temporal right and occipital left. New diffusion restrictions occipital right and left splenium</SimplePara>
</entry>
<entry colname="c6">
<SimplePara>Mild tracer uptake in the peri-infarct regions of subacute infarctions</SimplePara>
</entry>
<entry colname="c7">
<SimplePara>None</SimplePara>
</entry>
<entry colname="c8">
<SimplePara>High affinity</SimplePara>
</entry>
</row>
<row>
<entry colname="c1">
<SimplePara>9</SimplePara>
</entry>
<entry colname="c2">
<SimplePara>M–32</SimplePara>
</entry>
<entry colname="c3">
<SimplePara>Moyamoya disease (diagnosis established by angiography and biopsy)</SimplePara>
</entry>
<entry colname="c4">
<SimplePara>No perivascular inflammation. Mildly elevated diffuse TSPO-expression</SimplePara>
</entry>
<entry colname="c5">
<SimplePara>Bilateral infarction of the ACA territories</SimplePara>
</entry>
<entry colname="c6">
<SimplePara>Focal tracer uptake at the infarction sites</SimplePara>
</entry>
<entry colname="c7">
<SimplePara>Glucocorticoids 7&newnbsp;days</SimplePara>
</entry>
<entry colname="c8">
<SimplePara>High affinity</SimplePara>
</entry>
</row>
</tbody></tgroup></Table></Para>
<Para ID="Par9"><?twb .27w?><?tlsb -0.3pt?>Retrospective analysis of imaging data, biopsy material, and clinical information were conducted with the ethical standards of the institutional research committee (<Emphasis Type="Italic">Ethikkommission der Ärztekammer Westfalen Lippe</Emphasis>; reference number 2019–591-f-S) and with the principles of the 1964 Declaration of Helsinki and its later amendments or comparable ethical standards. Patients gave written informed consent on both the examination and the genotyping of the Ala147Thr-polymorphism to characterize individual TSPO affinity. All patients gave written consent on anonymous case report publication.</Para>
</Section2>
<Section2 ID="Sec4">
<Heading>Preparation of [<Superscript>18</Superscript>F]DPA-714</Heading>
<Para ID="Par10"><?twb .27w?><?tlsb -0.3pt?>[<Superscript>18</Superscript>F]DPA-714 was prepared in a GE TRACERlab FX-FN synthesizer in accordance with a published procedure [<CitationRef CitationID="CR22">22</CitationRef>]. In brief, after the one-step synthesis consisting of a nucleophilic substitution of the precursor <Emphasis Type="Italic">N,N</Emphasis>-diethyl-2-(2-(4-(2-toluenesulfonyloxyethoxy)-phenyl)5,7dimethylpyrazolo[1,5a] pyrimidin-3-yl) acetamid with [<Superscript>18</Superscript>F]fluoride, the crude product mixture was purified by high-performance liquid chromatography (λ, 254&newnbsp;nm; flow, 3.0&newnbsp;mL/min; column, ACE 126–2510, 10&newnbsp;mm&thinsp;×&thinsp;250&newnbsp;mm; eluent, 0.1&newnbsp;M NH<Subscript>4</Subscript>OAc/EtOH 6/4 (v/v) pH&newnbsp;10.0).The resulting product batch was subjected to a sterile filtration using a 0.2-μm filter (Sterifix® Paed, B. Braun) and dispensed automatically in a closed vial filling in 10-mL vials. The batch was released for human application after quality control (QC) including the determination of the pH value (4.0–8.5), the osmolality (&lt;&thinsp;3000&newnbsp;mOsm/kg), the radiochemical purity (≥&thinsp;95%), the filter integrity (“bubble-point” test), endotoxins (≤&thinsp;17.5 EU/mL), and the content of residual solvents and chemical impurities (DMSO, acetonitrile, EtOH, kryptofix® 222).</Para>
</Section2>
<Section2 ID="Sec5">
<Heading>PET-MRI protocol</Heading>
<Para ID="Par11"><?twb .27w?><?tlsb -0.3pt?>Patients were injected intravenously with 233&thinsp;±&thinsp;19&newnbsp;MBq [<Superscript>18</Superscript>F]DPA-714. After positioning of the head in the field-of-view of the PET-MRI, a dynamic PET scanning for 60&newnbsp;min was initiated with injection of the tracer. PET images were co-registered to simultaneously acquired, routine non-contrast enhanced MR images (axial FLAIR, SWI, DTI, and T2 TSE 3&newnbsp;mm of the brainstem and TOF angiography of intracranial arteries).</Para>
</Section2>
<Section2 ID="Sec6">
<Heading>Image analysis</Heading>
<Para ID="Par12">Co-registered images were analyzed using syngo.via (version VB20A; Siemens Healthineers). Dynamic studies were analyzed using the in-house developed software tool, MEDgical. Atlas-based analysis of PET and MRI/DTI datasets was conducted with FMRIB library (FSL Version 5.0) [<CitationRef CitationID="CR23">23</CitationRef>, <CitationRef CitationID="CR24">24</CitationRef>] using the ICBM-DTI-81 white-matter label atlas. Calculation of fractional anisotropy was performed based on DTI measurements using FreeSurfer. All scans were analyzed by board-certified nuclear medicine physicians and radiologists and reported in consensus. Lesion-to-contrast-ratios were assessed comparing a representative volume-of-interest (VOI) of the pathological uptake pattern to contralateral healthy tissue 30–60&newnbsp;min p.i. [<CitationRef CitationID="CR25">25</CitationRef>].</Para>
</Section2>
<Section2 ID="Sec7">
<Heading>Genetic analysis to characterize individual TSPO ligand affinity</Heading>
<Para ID="Par13">The single-nucleotide polymorphism (SNP) c.439A&thinsp;&gt;&thinsp;G (rs6971, p.Thr147Ala) was analyzed by direct Sanger sequencing. Genomic DNA was extracted from EDTA-preserved blood using standard techniques. PCR was carried out in a volume of 20&newnbsp;μl with approximately 200&newnbsp;ng DNA and 5&newnbsp;pmol/μl forward primer (5’-TCAGGTGGCATGACTGTTCC-3′) and reverse primer (5’-GCATGCAGAAAGCACAGGAC-3′) using Biotaq DNA polymerase and dNTPs (Bioline, Luckenwalde; Germany). For sequencing, the PCR products were treated with ExoSAP-IT (USB Corporation, Cleveland, OH, USA). The sequencing reaction was carried out using the BigDye Terminator v3.1&newnbsp;Cycle Sequencing Kit (Applied Biosystems, Carlsbad, CA, USA) and analyzed on a 3730 DNA Analyzer (Applied Biosystems).</Para>
</Section2>
<Section2 ID="Sec8">
<Heading>Histology and immunohistochemistry</Heading>
<Para ID="Par14">Immunohistochemical staining of formalin-fixed and paraffin-embedded tissue for CD3 (mouse monoclonal, 1:25, Dako, Glostrup, Denmark), CD20 (mouse monoclonal, 1:700, Dako, Glostrup, Denmark), CD45 (mouse monoclonal, 1:800, Dako, Glostrup, Denmark), GFAP (rabbit polyclonal, 1:4000, Dako, Glostrup, Denmark), CD68 (supernatant from KiM1P hybridoma cells, kindly provided by Prof. Klapper, Institute of Pathology, Kiel, 1:5000), and TSPO (rabbit monoclonal, 1:400, Abcam, Cambridge, United Kingdom) was performed using the streptavidin-biotin method on an automated staining system (LINK48, DAKO). For double immunofluorescence (see Fig.&newnbsp;<InternalRef RefID="Fig2">2b</InternalRef>), slices were incubated as described previously [<CitationRef CitationID="CR26">26</CitationRef>, <CitationRef CitationID="CR27">27</CitationRef>] with antibodies against TSPO (1:250, rabbit anti-TSPO, NBP1–95674, AB_11015478, Novus Biologicals, Cambridge, UK), Iba1 (1:250, rabbit anti α Iba1, 019–19,742, Wako Chemicals, Neuss, Germany), and GFAP (1:1000, chicken anti GFAP, ab4674). Alexa Fluor 488/555 (1:800; Life Technologies) and DSB-X™ Biotin Goat Anti-Chicken IgG (1:800; Life Technologies) were used as secondary antibodies. Double immunofluorescence for TSPO and Iba-1 was performed using a preconjugated TSPO antibody (1:100; anti-PBR antibody [EPR5384] (Alexa Fluor® 647) (ab199836)).</Para>
</Section2>
</Section1>
<Section1 ID="Sec9">
<Heading>Results</Heading>
<Section2 ID="Sec10">
<Heading>Patient characteristics</Heading>
<Para ID="Par15">Overall, nine patients (mean age, 46.9&newnbsp;years; range 24–71, 6 men) were examined with [<Superscript>18</Superscript>F]DPA-714-PET-MRI (Table <InternalRef RefID="Tab1">1</InternalRef>). All patients were hospitalized because of acute stroke symptoms with diagnosed or suspected PACNS. Four patients were finally diagnosed with PACNS (patients #1–#4), one patient with cerebral manifestation of systemic vasculitis (patient #5), three patients with ischemic stroke of non-inflammatory origin (patients #6–#8), and one patient with moyamoya disease (patient #9). In a patient with PACNS (patient #1), definite diagnosis was confirmed by brain biopsy; in the remaining three patients (patients #2, #3, and #4), diagnosis of PACNS was based on characteristic patterns in angiography and clinical features. Diagnosis of systemic vasculitis in patient #5 was established by skin and muscle biopsies.</Para>
</Section2>
<Section2 ID="Sec11">
<Heading>TSPO imaging</Heading>
<Para ID="Par16">Two patients with PACNS (patients #1 and #2) demonstrated regionally increased [<Superscript>18</Superscript>F]DPA-714 uptake that extended the area of infarction-related MRI abnormalities.</Para>
<Section3 ID="Sec12">
<Heading>Patient #1</Heading>
<Para ID="Par17">A 50-year-old male patient was hospitalized with right-sided slowly progressive spastic hemiplegia, hyperreflexia, and pyramidal tract signs. MRI demonstrated multiple small contrast-enhancing lesions of the left-sided basal ganglia, internal capsule, and basal temporal cortex. [<Superscript>18</Superscript>F]DPA-714-PET-MRI was performed to support the diagnostic work-up and to identify a representative lesion for brain biopsy. PET revealed increased focal uptake in the major lesion in the left putamen (SUV<Subscript>max</Subscript> lesion-to-contralateral ratio (L/C): 1.3, Fig.&newnbsp;<InternalRef RefID="Fig1">1</InternalRef> a, b) and the left temporal lobe (SUV<Subscript>max</Subscript> L/C: 1.3, Fig. <InternalRef RefID="Fig1">1</InternalRef> c, d). Additionally, regional asymmetric uptake of [<Superscript>18</Superscript>F]DPA-714 was present within the left corticospinal tract including thalamus, internal capsule, cerebral peduncle (SUV<Subscript>max</Subscript> L/C: 1.2), and brain stem (Fig. <InternalRef RefID="Fig1">1</InternalRef> d)<Emphasis Type="Bold">.</Emphasis> Here, the higher uptake was not confined to MR contrast enhancement but was instead accompanied by unilateral atrophy consistent with reduced fractional anisotropy (cerebral peduncle fractional anisotropy L/C: 0.75) as calculated from DTI (Fig. <InternalRef RefID="Fig1">1</InternalRef> e). Biopsy of the lesion in the left putamen revealed prominent perivascular T-lymphocytic inflammatory infiltrates, necroses as well as astro- and microgliosis (Fig. <InternalRef RefID="Fig2">2</InternalRef> a). In consideration of the results from histology, conventional imaging studies, and clinical appearance, PACNS was established as the diagnosis. Immunohistochemical staining for TSPO-positive cells, Iba1-positive microglia/macrophages, and GFAP-positive astrocytes additionally indicated extensive TSPO expression in activated microglia/macrophages and astrocytes (Fig. <InternalRef RefID="Fig2">2</InternalRef> b, c).<Figure ID="Fig1" Float="Yes" Category="Standard">
<Caption Language="En">
<CaptionNumber>Fig.&newnbsp;1</CaptionNumber>
<CaptionContent>
<SimplePara>Imaging findings of patient #1 diagnosed with PACNS. Coronal T1wi after Gadovist® injection demonstrates the two major contrast enhancing lesion in the left putamen and left temporal lobe (<Emphasis Type="Bold">a, c,</Emphasis> arrows, contrast-enhanced MRI 2&newnbsp;weeks before PET scan). Coronal FLAIR/PET overlay demonstrates [<Superscript>18</Superscript>F]DPA-714 uptake of the lesions (<Emphasis Type="Bold">b, d</Emphasis>) with additional regional tracer uptake of the left corticospinal tract. (<Emphasis Type="Bold">e</Emphasis>) Tractography images overlaid with T1wi demonstrate reduced left sided fiber integrity. Follow-up FLAIR/PET, 4&newnbsp;weeks after induction of anti-inflammatory therapy, (<Emphasis Type="Bold">f</Emphasis>) demonstrates normalization of uptake in the left temporal lesion and constant uptake of the left corticospinal tract</SimplePara>
</CaptionContent>
</Caption>
<MediaObject ID="MO1">
<ImageObject Type="Halftone" Resolution="300" Rendition="HTML" Color="Color" Format="JPEG" FileRef="259_2019_4662_Fig1_HTML.jpg" Width="1772" Height="1134"/>
</MediaObject>
</Figure><Figure ID="Fig2" Float="Yes" Category="Standard">
<Caption Language="En">
<CaptionNumber>Fig.&newnbsp;2</CaptionNumber>
<CaptionContent>
<SimplePara>Histology of patient #1. (<Emphasis Type="Bold">a</Emphasis>) On histopathological examination brain tissue with reactive changes, small areas of necrosis and non-granulomatous inflammatory infiltrates were encountered. Inflammatory infiltrates were associated with intraparenchymal blood vessels and mainly comprise CD45- and CD3-positive T-lymphocytes with some intermingled CD20-positive B-cells and CD68-positive microglial cells. Of note, immune infiltrates strongly stain for TSPO. GFAP-staining shows reactive gliosis. (<Emphasis Type="Bold">b, c</Emphasis>) Immunohistochemistry indicates extensive TSPO expression in microglia/macrophages (<Emphasis Type="Bold">b</Emphasis>, Iba-1, arrows) and astrocytes (<Emphasis Type="Bold">c</Emphasis>, GFAP). All scale bars represent 50&newnbsp;μm</SimplePara>
</CaptionContent>
</Caption>
<MediaObject ID="MO2">
<ImageObject Type="Halftone" Resolution="300" Rendition="HTML" Color="Color" Format="JPEG" FileRef="259_2019_4662_Fig2_HTML.jpg" Width="1772" Height="1842"/>
</MediaObject>
</Figure></Para>
<Para ID="Par18">We performed a follow-up [<Superscript>18</Superscript>F]DPA-714 scan in patient #1 4 weeks after anti-inflammatory treatment initiation with high-dose intravenous corticosteroids to examine the changes in inflammation and immune cell infiltration. In this scan, pathologic [<Superscript>18</Superscript>F]DPA − 714 uptake in the temporal lesion was no longer visible (SUV<Subscript>max</Subscript> L/C: 1.05 vs 1.3 at baseline), whereas the initial regional uptake of the left corticospinal tract remained unaltered (SUV<Subscript>max</Subscript> L/C: 1.2 vs 1.2 at baseline, Fig. <InternalRef RefID="Fig1">1</InternalRef> f).</Para>
</Section3>
<Section3 ID="Sec13">
<Heading>Patient #2</Heading>
<Para ID="Par19"><?twb .27w?><?tlsb -0.3pt?>A 60-year-old female patient was hospitalized with disorientation and declined psychomotor performance indicating relapse of previously diagnosed PACNS. PET-MRI 4 days after corticosteroid therapy initiation showed a widespread increased cerebral uptake of [<Superscript>18</Superscript>F]DPA-714 in the whole right cerebral hemisphere (Fig.&newnbsp;<InternalRef RefID="Fig3">3</InternalRef>). In this case, tracer influx varied between the cerebral and cerebellar hemispheres as a result of the heavily impaired perfusion due to large arterial vessel involvement (Fig. <InternalRef RefID="Fig3">3</InternalRef> f, g)<Emphasis Type="Bold">.</Emphasis> Tracer uptake of the two cerebellar hemispheres converged over time; however, tracer uptake in the cerebral hemispheres continuously diverged with higher uptake in the right hemisphere putatively reflecting increased TSPO binding. Tracer uptake was especially elevated at the right occipital pole where diffusion restriction was apparent in DWI and ADC mapping indicating subacute ischemia (SUV<Subscript>mean</Subscript> L/C: 1.6, Fig. <InternalRef RefID="Fig3">3</InternalRef> a-c). Another subacute infarction at the right splenium with extensive edema (Fig. <InternalRef RefID="Fig3">3</InternalRef> d, e) did not show particularly increased tracer accumulation compared to the overall elevated uptake of the right hemisphere (SUV<Subscript>mean</Subscript> L/C: 1.2).<Figure ID="Fig3" Float="Yes" Category="Standard">
<?Style3?>
<Caption Language="En">
<CaptionNumber>Fig.&newnbsp;3</CaptionNumber>
<CaptionContent>
<SimplePara>Imaging findings of patient #2 diagnosed with PACNS. [<Superscript>18</Superscript>F]DPA-714-PET images fused to FLAIR demonstrate elevated tracer uptake of the whole cerebral hemisphere. Right-sided occipital pole hotspot (<Emphasis Type="Bold">b</Emphasis>, arrow FLAIR/PET overlay, <Emphasis Type="Bold">c</Emphasis>, PET) corresponds to diffusion restriction as indicated by DTI (<Emphasis Type="Bold">a</Emphasis>, white arrow, MR scan 5&newnbsp;days before PET/MRI). FLAIR image of subacute ischemia in the right splenium (<Emphasis Type="Bold">d</Emphasis>, white arrow) corresponding to fusion image (<Emphasis Type="Bold">e</Emphasis>). Coronal T<Subscript>1</Subscript>wi after contrast agent application demonstrates vessel wall uptake (<Emphasis Type="Bold">f</Emphasis>, white arrows, contrast-enhanced MR scan 5&newnbsp;days before PET/MRI). (<Emphasis Type="Bold">g</Emphasis>) Time activity curves of symmetric ROIs on the occipital / temporal cortices and symmetrical spherical VOIs on the cerebellar hemispheres as indicated in the inset images</SimplePara>
</CaptionContent>
</Caption>
<MediaObject ID="MO3">
<ImageObject Type="LinedrawHalftone" Resolution="300" Rendition="HTML" Color="Color" Format="PNG" FileRef="259_2019_4662_Fig3_HTML.png" Width="1524" Height="1869"/>
</MediaObject>
</Figure></Para>
<Para ID="Par20">The remaining two patients with PACNS (patients #3 and #4) [<Superscript>18</Superscript>F]DPA-714-PET-MRI revealed neither cerebral nor perivascular pathological tracer uptake patterns but multiple, [<Superscript>18</Superscript>F]DPA-714 negative, FLAIR-hyperintense subacute ischemic lesions (Fig.&newnbsp;<InternalRef RefID="Fig4">4</InternalRef> a<Emphasis Type="Bold">,</Emphasis> Suppl. Fig.&newnbsp;<InternalRef RefID="Fig5">1</InternalRef> a–f). Notably, these two patients had the longest interval between initiation of immunosuppressive therapy and PET scanning (9 and 13&newnbsp;days, respectively). Another patient with cerebral predominant lymphocytic vasculitis (patient # 5) demonstrated only faint uptake in the peri-infarct region of two subacute infarctions 4&newnbsp;days after the onset of immunosuppressive therapy (Fig. <InternalRef RefID="Fig4">4b</InternalRef><Emphasis Type="Bold">,</Emphasis> Suppl. Fig.&newnbsp;<InternalRef RefID="Fig5">1</InternalRef> g–i).<Figure ID="Fig4" Float="Yes" Category="Standard">
<Caption Language="En">
<CaptionNumber>Fig.&newnbsp;4</CaptionNumber>
<CaptionContent>
<SimplePara>FLAIR/PET overlay of patient #3 (PACNS), #5 (lymphocytic vasculitis), #6, #7, #8 (stroke of non-vasculitis etiology), and #9 (moyamoya) (<Emphasis Type="Bold">a–f</Emphasis>, respectively). Arrows highlight the dominant lesions</SimplePara>
</CaptionContent>
</Caption>
<MediaObject ID="MO4">
<ImageObject Type="Halftone" Resolution="300" Rendition="HTML" Color="Color" Format="JPEG" FileRef="259_2019_4662_Fig4_HTML.jpg" Width="1772" Height="1276"/>
</MediaObject>
</Figure></Para>
<Para ID="Par21">Four patients were finally diagnosed with cerebral ischemia of non-vasculitis origin (patients #6–#9). All four patients showed tracer uptake with varying intensity at the ischemic and peri-infarct area not extending the MR correlates of ischemia (SUV<Subscript>max</Subscript> L/C: patient #6: 1.4, #7: 2.0, #8: 1.1 and SUV<Subscript>max</Subscript> frontal to parietal in patient #9: 1.4. Figure <InternalRef RefID="Fig4">4</InternalRef> <Emphasis Type="Bold">c-f,</Emphasis> Suppl. Fig.&newnbsp;<InternalRef RefID="Fig6">2</InternalRef>). Whereas patients #6–#8 were diagnosed with stroke of arteriosclerotic or unknown origin, patient #9 was finally diagnosed with moyamoya disease based on biopsy results and invasive angiography. This patient demonstrated bifrontal uptake in wide overlap with FLAIR signal abnormalities (Fig. <InternalRef RefID="Fig4">4</InternalRef> f). Histological analysis of the biopsy sample of a [<Superscript>18</Superscript>F]DPA-714-positive frontal ischemic site revealed brain tissue with reactive changes and mild microgliosis. As compared to normal brain control tissue, intermingled microglial cells displayed TSPO expression (Suppl. Fig.&newnbsp;<InternalRef RefID="Fig7">3</InternalRef>)<Emphasis Type="Bold">.</Emphasis></Para>
<Para ID="Par22">Pathological tracer uptake in the vascular wall of large vessels was not observed in any of the 9 patients, despite MRI-evident large-vessel involvement in 2 PACNS patients (#2 and #4) (e.g. Figure <InternalRef RefID="Fig3">3</InternalRef> <Emphasis Type="Bold">f</Emphasis>).</Para>
</Section3>
</Section2>
</Section1>
<Section1 ID="Sec14">
<Heading>Discussion</Heading>
<Para ID="Par23"><?twb .27w?><?tlsb -0.2pt?>Non-invasive imaging strategies to specifically visualize inflammation, the pathological hallmark of PACNS, are still missing. Only a few imaging studies report on inflammation imaging in (cerebral) vasculitis [<CitationRef CitationID="CR28">28</CitationRef>]. For instance, in patients with large-vessel vasculitis, the detection of vascular inflammatory activity has been demonstrated with the first-generation TSPO-PET-Tracer [<Superscript>11</Superscript>C]-PK11195 [<CitationRef CitationID="CR29">29</CitationRef>]. In a single case report, [<Superscript>11</Superscript>C](<Emphasis Type="Italic">R</Emphasis>)-PK11195 PET revealed an active intracranial inflammatory process with perivascular infiltrates and activated microglia [<CitationRef CitationID="CR14">14</CitationRef>]. We here demonstrate the feasibility of PET imaging with [<Superscript>18</Superscript>F]DPA-714, a second-generation PET-tracer with improved affinity and selectivity, to visualize inflammation-driven overexpression of TSPO in patients with PACNS. In our case series, two patients with PACNS showed widespread [<Superscript>18</Superscript>F]DPA-714 uptake exceeding MR correlates of ischemia. In contrast, uptake outside the ischemic area was not observed in any of our patients with stroke of non-vasculitis origin or moyamoya disease confirming preclinical and clinical imaging studies that TSPO is highly expressed by microglia/macrophages in the infarct core and peri-infarct areas in ischemic stroke with non-vasculitis origin [<CitationRef CitationID="CR30" AdditionalCitationIDS="CR31 CR32 CR33 CR34">30</CitationRef>–<CitationRef CitationID="CR35">35</CitationRef>].</Para>
<Para ID="Par24">The observed differences in increased uptake exceeding MRI correlates of ischemia in PACNS in contrast to uptake restricted to MR-abnormalities in stroke of non-inflammatory origin allow to raise the hypothesis of specific cerebral TSPO distribution in PACNS. In order to track the underlying cellular source, histological staining of biopsy samples of [<Superscript>18</Superscript>F]DPA-714-positive tissue was performed in two patients: One patient with vasculitic ischemia (patient #1) with an uptake pattern exceeding MRI changes and one patient with non-vasculitic ischemia (patient #9) with uptake confined to the MRI correlates of ischemia. The different pathophysiology in these two patients was indeed reflected by specific histologic patterns of TSPO-expressing cells, i.e., perivascular infiltrates in patient #1 and diffuse microgliosis reflecting postischemic inflammation in patient #9. These findings strengthen the hypothesis that the [<Superscript>18</Superscript>F]DPA-714 uptake pattern in patient #1 and #2 reflect ubiquitous perivascular inflammation of small vessels in contrast to the more confined uptake patterns resulting from postischemic inflammation. However, the specificity of the [<Superscript>18</Superscript>F]DPA-714 uptake in different locations remains a subject of discussion: In patient #1 Wallerian degeneration, the replacement of degenerated anterograde axons and myelin sheets by gliosis following proximal neuronal loss could have alternatively driven unilateral tracer accumulation in the left cerebral peduncle and brain stem. In contrast to the [<Superscript>18</Superscript>F]DPA-714 uptake foci in the left basal ganglia and temporal lobe, longitudinal areal uptake in cerebral brain stem, peduncle, and capsula interna was not entirely correlated with inflammatory MRI features. Instead, unilateral atrophy and reduced fractional anisotropy were observed in MRI – both potential correlates of axonal damage. TSPO-PET uptake in the process of Wallerian degeneration was previously observed in ischemic stroke patients [<CitationRef CitationID="CR30">30</CitationRef>]. Moreover, in contrast to focal TSPO uptake in lesions accompanied by blood-brain barrier leakage, regional uptake in the cerebral brain stem, peduncle, and capsula interna did not change following immunosuppressive treatment. This observation suggests a different cellular basis of TSPO expression between the two uptake patterns that likely reflect different etiologies. In patient #2 increased tracer uptake covered the whole right cerebral hemisphere, exceeding FLAIR signal alterations. Indeed, cases of unilateral PACNS have been described, which suggests that the uptake pattern may reflect small-vessel vasculitis [<CitationRef CitationID="CR36">36</CitationRef>]. Alternatively, MRI-occult (relative) ischemia due to the observed progressive right-sided carotid artery occlusion could have triggered the hemispheric tracer uptake as well. Notably, the patient demonstrated a fetal variant of the right posterior cerebral artery, which allows pinpointing the area of increased tracer uptake to the bed of the right internal carotid artery. Importantly, the discussed alternative pathophysiologic mechanisms in patient #1 and #2, i.e., Wallerian degeneration and MRI occult subtotal ischemia, are not specific features of PACNS but could also be recognized in stroke and vessel stenosis of non-vasculitis origin.</Para>
<Para ID="Par25">Besides the limited number of patients resulting from the rareness of PACNS, our study features further limitations: (1) Only patient #1, showing prominent [<Superscript>18</Superscript>F]DPA-714 uptake pattern, had PET-MRI before immunosuppressive treatment initiation. The other patients with vasculitis were examined 3–13&newnbsp;days after high-dose glucocorticoid therapy, and thus inflammation might already be suppressed hampering its visualization. In line with this hypothesis, follow-up TSPO-PET imaging in patient #1 (4 weeks after initiation of immunosuppressive therapy) showed a considerable decrease of lesional tracer uptake. Consequently, the long treatment interval of PACNS patients #3 and #4 (9 and 13&newnbsp;days after glucocorticoid treatment initiation, respectively) could explain the non-pathologic tracer uptake pattern. Early onset of immunosuppressive therapy is not only a specific limitation of our cohort but rather a general challenge in imaging PACNS as such an early intervention is the current clinical standard as soon as PACNS is suspected [<CitationRef CitationID="CR37">37</CitationRef>]. Thus, a certain delay for TSPO-PET imaging in the clinical routine is hard to overcome. (2) About three of five patients with vasculitis were diagnosed by angiography according to established criteria but not by biopsy; hence, differential diagnoses mimicking vasculitis are possible. (3) PACNS is a heterogeneous disease with different histopathological subtypes of inflammation, clinical presentations, and consequently imaging findings [<CitationRef CitationID="CR4">4</CitationRef>]. (4) A recently published comment by P. Zanotti-Fregonara and colleagues raised concerns on potential unspecific uptake of the TSPO tracer [<Superscript>18</Superscript>F]GE-180 due to (MRI occult) blood-brain barrier breakdown [<CitationRef CitationID="CR38">38</CitationRef>]. Although we utilized a radiotracer with different kinetic properties, unspecific uptake mechanisms have to be taken into account for [<Superscript>18</Superscript>F]DPA-714 as well. <?twb .30w?><?tlsb 0.1pt?>We did not acquire an arterial input function impeding conventional pharmacokinetic modeling. Healthy reference regions allow to perform pharmacokinetic modeling without an arterial input function, as, e.g., has been successfully established using the cerebellum in Alzheimer’s disease [<CitationRef CitationID="CR39">39</CitationRef>]. However, unaffected brain regions cannot be assumed in PACNS considering its potential global nature. Without pharmacokinetic modeling, globally elevated TSPO expression could be masked, and unspecific uptake mechanism cannot be excluded to contribute to the observed patterns. However, we addressed these concerns by correlating [<Superscript>18</Superscript>F]DPA-714 uptake with positive TSPO staining of biopsy samples in two patients as an indicator for specificity. (5) [<Superscript>18</Superscript>F]DPA-714 binding is supposed to depend on the Thr147Ala polymorphism. Genotype sequencing of our patients revealed high and intermediate affinity binding types, thus binding genotype should not be an important confounder.</Para>
</Section1>
<Section1 ID="Sec15">
<Heading>Conclusion</Heading>
<Para ID="Par26">In this case series, uptake patterns of [<Superscript>18</Superscript>F]DPA-714-PET could be correlated to histologically proven PACNS-specific patterns of TSPO expressing perivascular infiltrates. The small number of examined patients limit the conclusions, especially regarding the specificity of the different [<Superscript>18</Superscript>F]DPA-714 uptake patterns as well as the sensitivity in the context of early onset immunosuppressive therapy. However, our findings demonstrate the ability of TSPO-PET to visualize the extent as well as hotspots of cerebral inflammation and anti-inflammatory treatment response in patients with PACNS.</Para>
</Section1>
</Body>
<BodyRef FileRef="259_2019_4662_OnlinePDF.pdf" TargetType="OnlinePDF" PDFType="Typeset"/>
<ArticleBackmatter>
<ArticleNote Type="Misc">
<Heading>Publisher’s note</Heading>
<SimplePara>Springer Nature remains neutral with regard to jurisdictional claims in published maps and institutional affiliations.</SimplePara>
</ArticleNote>
<Acknowledgments>
<Heading>Acknowledgments</Heading>
<SimplePara>We acknowledge Michael Kassiou (School of Chemistry, The University of Sydney, Australia) for providing data on [<Superscript>18</Superscript>F]DPA-714 toxicology.</SimplePara>
</Acknowledgments>
<AuthorContribution>
<Heading>Authors’ contributions</Heading>
<SimplePara>PB, WR, CB, BZ, MS, OG and JM designed the study and wrote the manuscript.</SimplePara>
<SimplePara>PB and WR performed image analysis.</SimplePara>
<SimplePara>BZ and CT performed histopathological analysis.</SimplePara>
<SimplePara>CW, RS, ME, AMP, and DS significantly supported image analysis.</SimplePara>
<SimplePara>SW and AF established and supervised radiosynthesis and quality control of [<Superscript>18</Superscript>F]DPA-714.</SimplePara>
<SimplePara>FT, AR supervised genetic testing.</SimplePara>
<SimplePara>ASP, AHJ, WS, HW and SGM significantly supported conception of the study.</SimplePara>
<SimplePara>All authors approved the manuscript.</SimplePara>
</AuthorContribution>
<FundingInformation>
<Heading>Funding information</Heading>
<SimplePara>Open Access funding provided by Projekt DEAL. This work was partly funded by the EU 7th Framework Programme (FP7/2007–2013) under grant agreement n° 278850 (INMiND) and Horizon2020 Programme under grant agreement n° 675417 (PET3D), DFG CRC/TRR 128 project B03, and the “Cells-in-Motion” Cluster of Excellence (DFG EXC1003 - CiM). PB is funded by a clinician scientist rotational grant of DFG CRC1009, University of Münster. WR is funded by a clinician scientist rotational grant of the Medical Faculty of the University of Münster.</SimplePara>
</FundingInformation>
<Ethics>
<Heading>Compliance with ethical standards</Heading>
<FormalPara ID="FPar1" RenderingStyle="Style1">
<Heading>Conflict of interest</Heading>
<Para ID="Par27">The authors declare no conflict of interest.</Para>
</FormalPara>
<FormalPara ID="FPar2" RenderingStyle="Style1">
<Heading>Ethical approval</Heading>
<Para ID="Par28">Retrospective analysis of imaging data, biopsy material, and clinical information were conducted with the ethical standards of the institutional research committee (<Emphasis Type="Italic">Ethikkommission der Ärztekammer Westfalen Lippe</Emphasis>; reference number 2019–591-f-S) and with the principles of the 1964 Declaration of Helsinki and its later amendments or comparable ethical standards. This article does not contain any studies with animals performed by any of the authors.<?A3B2 tpb 10pt?></Para>
</FormalPara>
<FormalPara ID="FPar3" RenderingStyle="Style1">
<Heading>Informed consent</Heading>
<Para ID="Par29">Patients gave written informed consent on both the examination and the genotyping of the Ala147Thr-polymorphism to characterize individual TSPO affinity. All patients gave written consent on anonymous case report publication.</Para>
</FormalPara>
</Ethics>
<Appendix ID="App1" OutputMedium="Online">
<Section1 ID="Sec16">
<Heading>Electronic supplementary material</Heading>
<Para ID="Par30">
<Figure ID="Fig5" Float="Yes" Category="Standard">
<Caption Language="En">
<CaptionNumber>Suppl. Fig. 1</CaptionNumber>
<CaptionContent>
<SimplePara>Flair, Flair/PET overlay and PET of patient #3-#5 (a-i respectively) (PNG 800&newnbsp;kb)</SimplePara>
</CaptionContent>
</Caption>
<MediaObject ID="MO5">
<ImageObject Type="Linedraw" Resolution="0" Rendition="HTML" Color="BlackWhite" Format="PNG" FileRef="259_2019_4662_Fig5_ESM.png" Width="0" Height="0"/>
</MediaObject>
</Figure>
<MediaObject ID="MOESM1">
<DataObject FileRef="259_2019_4662_MOESM1_ESM.tif">
<Caption Language="En">
<CaptionContent>
<SimplePara>High resolution image (TIF 10587&newnbsp;kb)</SimplePara>
</CaptionContent>
</Caption>
</DataObject>
</MediaObject>
<Figure ID="Fig6" Float="Yes" Category="Standard">
<Caption Language="En">
<CaptionNumber>Suppl. Fig. 2</CaptionNumber>
<CaptionContent>
<SimplePara>Flair, Flair/PET overlay and PET of patient #6-#9 (a-l respectively) (PNG 969&newnbsp;kb)</SimplePara>
</CaptionContent>
</Caption>
<MediaObject ID="MO6">
<ImageObject Type="Linedraw" Resolution="0" Rendition="HTML" Color="BlackWhite" Format="PNG" FileRef="259_2019_4662_Fig6_ESM.png" Width="0" Height="0"/>
</MediaObject>
</Figure>
<MediaObject ID="MOESM2">
<DataObject FileRef="259_2019_4662_MOESM2_ESM.tif">
<Caption Language="En">
<CaptionContent>
<SimplePara>High resolution image (TIF 14302&newnbsp;kb)</SimplePara>
</CaptionContent>
</Caption>
</DataObject>
</MediaObject>
<Figure ID="Fig7" Float="Yes" Category="Standard">
<Caption Language="En">
<CaptionNumber>Suppl. Fig 3</CaptionNumber>
<CaptionContent>
<SimplePara>(a) TSPO staining demonstrate intermingled microglial cells with TSPO expression as compared to healthy brain tissue of another patient (b) (PNG 691&newnbsp;kb)</SimplePara>
</CaptionContent>
</Caption>
<MediaObject ID="MO7">
<ImageObject Type="Linedraw" Resolution="0" Rendition="HTML" Color="BlackWhite" Format="PNG" FileRef="259_2019_4662_Fig7_ESM.png" Width="0" Height="0"/>
</MediaObject>
</Figure>
<MediaObject ID="MOESM3">
<DataObject FileRef="259_2019_4662_MOESM3_ESM.tif">
<Caption Language="En">
<CaptionContent>
<SimplePara>High resolution image (TIF 3876&newnbsp;kb)</SimplePara>
</CaptionContent>
</Caption>
</DataObject>
</MediaObject>
</Para>
</Section1>
</Appendix>
<Bibliography ID="Bib1">
<Heading>References</Heading>
<Citation ID="CR1">
<CitationNumber>1.</CitationNumber><BibArticle>
<BibAuthorName>
<Initials>JC</Initials>
<FamilyName>Jennette</FamilyName>
</BibAuthorName>
<BibAuthorName>
<Initials>RJ</Initials>
<FamilyName>Falk</FamilyName>
</BibAuthorName>
<BibAuthorName>
<Initials>PA</Initials>
<FamilyName>Bacon</FamilyName>
</BibAuthorName>
<BibAuthorName>
<Initials>N</Initials>
<FamilyName>Basu</FamilyName>
</BibAuthorName>
<BibAuthorName>
<Initials>MC</Initials>
<FamilyName>Cid</FamilyName>
</BibAuthorName>
<BibAuthorName>
<Initials>F</Initials>
<FamilyName>Ferrario</FamilyName>
</BibAuthorName>
<Etal/>
<Year>2013</Year>
<ArticleTitle Language="En">2012 revised international Chapel Hill consensus conference nomenclature of vasculitides</ArticleTitle>
<JournalTitle>Arthritis Rheum</JournalTitle>
<VolumeID>65</VolumeID>
<FirstPage>1</FirstPage>
<LastPage>11</LastPage>
</BibArticle>
<BibUnstructured>Jennette JC, Falk RJ, Bacon PA, Basu N, Cid MC, Ferrario F, et al. 2012 revised international Chapel Hill consensus conference nomenclature of vasculitides. Arthritis Rheum. 2013;65:1–11.</BibUnstructured>
</Citation>
<Citation ID="CR2">
<CitationNumber>2.</CitationNumber>
<BibUnstructured>Hajj-Ali RA, Singhal AB, Benseler S, Molloy E, Calabrese LH. Primary angiitis of the CNS. Lancet Neurol. Elsevier Ltd. 2011;10:561–72.</BibUnstructured>
</Citation>
<Citation ID="CR3">
<CitationNumber>3.</CitationNumber><BibArticle>
<BibAuthorName>
<Initials>C</Initials>
<FamilyName>Salvarani</FamilyName>
</BibAuthorName>
<BibAuthorName>
<Initials>RD</Initials>
<FamilyName>Brown</FamilyName>
</BibAuthorName>
<BibAuthorName>
<Initials>GG</Initials>
<FamilyName>Hunder</FamilyName>
</BibAuthorName>
<Year>2012</Year>
<ArticleTitle Language="En">Adult primary central nervous system vasculitis</ArticleTitle>
<JournalTitle>Lancet.</JournalTitle>
<VolumeID>380</VolumeID>
<FirstPage>767</FirstPage>
<LastPage>777</LastPage>
</BibArticle>
<BibUnstructured>Salvarani C, Brown RD, Hunder GG. Adult primary central nervous system vasculitis. Lancet. 2012;380:767–77.</BibUnstructured>
</Citation>
<Citation ID="CR4">
<CitationNumber>4.</CitationNumber><BibArticle>
<BibAuthorName>
<Initials>C</Initials>
<FamilyName>Giannini</FamilyName>
</BibAuthorName>
<BibAuthorName>
<Initials>C</Initials>
<FamilyName>Salvarani</FamilyName>
</BibAuthorName>
<BibAuthorName>
<Initials>G</Initials>
<FamilyName>Hunder</FamilyName>
</BibAuthorName>
<BibAuthorName>
<Initials>RD</Initials>
<FamilyName>Brown</FamilyName>
</BibAuthorName>
<Year>2012</Year>
<ArticleTitle Language="En">Primary central nervous system vasculitis: pathology and mechanisms</ArticleTitle>
<JournalTitle>Acta Neuropathol</JournalTitle>
<VolumeID>123</VolumeID>
<FirstPage>759</FirstPage>
<LastPage>772</LastPage>
</BibArticle>
<BibUnstructured>Giannini C, Salvarani C, Hunder G, Brown RD. Primary central nervous system vasculitis: pathology and mechanisms. Acta Neuropathol. 2012;123:759–72.</BibUnstructured>
</Citation>
<Citation ID="CR5">
<CitationNumber>5.</CitationNumber><BibArticle>
<BibAuthorName>
<Initials>LH</Initials>
<FamilyName>Calabrese</FamilyName>
</BibAuthorName>
<BibAuthorName>
<Initials>JA</Initials>
<FamilyName>Mallek</FamilyName>
</BibAuthorName>
<Year>1988</Year>
<ArticleTitle Language="En">Primary angiitis of the central nervous system: report of 8 new cases, review of the literature, and proposal for diagnostic criteria</ArticleTitle>
<JournalTitle>Medicine (Baltimore)</JournalTitle>
<VolumeID>67</VolumeID>
<FirstPage>20</FirstPage>
<LastPage>39</LastPage>
</BibArticle>
<BibUnstructured>Calabrese LH, Mallek JA. Primary angiitis of the central nervous system: report of 8 new cases, review of the literature, and proposal for diagnostic criteria. Medicine (Baltimore). 1988;67:20–39.</BibUnstructured>
</Citation>
<Citation ID="CR6">
<CitationNumber>6.</CitationNumber><BibArticle>
<BibAuthorName>
<Initials>M</Initials>
<FamilyName>Kraemer</FamilyName>
</BibAuthorName>
<BibAuthorName>
<Initials>P</Initials>
<FamilyName>Berlit</FamilyName>
</BibAuthorName>
<Year>2011</Year>
<ArticleTitle Language="En">Primary central nervous system vasculitis: clinical experiences with 21 new European cases</ArticleTitle>
<JournalTitle>Rheumatol Int</JournalTitle>
<VolumeID>31</VolumeID>
<FirstPage>463</FirstPage>
<LastPage>472</LastPage>
</BibArticle>
<BibUnstructured>Kraemer M, Berlit P. Primary central nervous system vasculitis: clinical experiences with 21 new European cases. Rheumatol Int. 2011;31:463–72.</BibUnstructured>
</Citation>
<Citation ID="CR7">
<CitationNumber>7.</CitationNumber><BibArticle>
<BibAuthorName>
<Initials>LH</Initials>
<FamilyName>Calabrese</FamilyName>
</BibAuthorName>
<BibAuthorName>
<Initials>AJ</Initials>
<FamilyName>Furlan</FamilyName>
</BibAuthorName>
<BibAuthorName>
<Initials>LA</Initials>
<FamilyName>Gragg</FamilyName>
</BibAuthorName>
<BibAuthorName>
<Initials>TJ</Initials>
<FamilyName>Ropos</FamilyName>
</BibAuthorName>
<Year>1992</Year>
<ArticleTitle Language="En">Primary angiitis of the central nervous system: diagnostic criteria and clinical approach</ArticleTitle>
<JournalTitle>Cleve Clin J Med</JournalTitle>
<VolumeID>59</VolumeID>
<FirstPage>293</FirstPage>
<LastPage>306</LastPage>
</BibArticle>
<BibUnstructured>Calabrese LH, Furlan AJ, Gragg LA, Ropos TJ. Primary angiitis of the central nervous system: diagnostic criteria and clinical approach. Cleve Clin J Med. 1992;59:293–306.</BibUnstructured>
</Citation>
<Citation ID="CR8">
<CitationNumber>8.</CitationNumber><BibUnstructured>Lindenholz A, van der Kolk AG, Zwanenburg JJM, Hendrikse J. Reivew 2018 The Use and Pitfalls of Intracranial Vessel Wall Imaging: How We Do It. Radiology. 2017;286.</BibUnstructured>
</Citation>
<Citation ID="CR9">
<CitationNumber>9.</CitationNumber><BibArticle>
<BibAuthorName>
<Initials>G</Initials>
<FamilyName>Boulouis</FamilyName>
</BibAuthorName>
<BibAuthorName>
<Initials>H</Initials>
<FamilyName>Boysson</FamilyName>
<Particle>De</Particle>
</BibAuthorName>
<BibAuthorName>
<Initials>M</Initials>
<FamilyName>Zuber</FamilyName>
</BibAuthorName>
<BibAuthorName>
<Initials>L</Initials>
<FamilyName>Guillevin</FamilyName>
</BibAuthorName>
<BibAuthorName>
<Initials>E</Initials>
<FamilyName>Meary</FamilyName>
</BibAuthorName>
<BibAuthorName>
<Initials>V</Initials>
<FamilyName>Costalat</FamilyName>
</BibAuthorName>
<Etal/>
<Year>2017</Year>
<ArticleTitle Language="En">Primary angiitis of the central nervous system: magnetic resonance imaging Spectrum of parenchymal, meningeal, and vascular lesions at baseline</ArticleTitle>
<JournalTitle>Stroke.</JournalTitle>
<VolumeID>48</VolumeID>
<FirstPage>1248</FirstPage>
<LastPage>1255</LastPage>
</BibArticle>
<BibUnstructured>Boulouis G, De Boysson H, Zuber M, Guillevin L, Meary E, Costalat V, et al. Primary angiitis of the central nervous system: magnetic resonance imaging Spectrum of parenchymal, meningeal, and vascular lesions at baseline. Stroke. 2017;48:1248–55.</BibUnstructured>
</Citation>
<Citation ID="CR10">
<CitationNumber>10.</CitationNumber>
<BibUnstructured>Alhalabi M, Moore PM. Serial angiography in isolated angiitis of the central nervous system. Neurology. 1994;44:1221–1.</BibUnstructured>
</Citation>
<Citation ID="CR11">
<CitationNumber>11.</CitationNumber><BibUnstructured>Zuber M. Isolated angiitis of the central nervous system. Uncommon Causes Stroke, 2nd Ed. 2008. p. 1–8.</BibUnstructured>
</Citation>
<Citation ID="CR12">
<CitationNumber>12.</CitationNumber><BibArticle>
<BibAuthorName>
<Initials>GF</Initials>
<FamilyName>Duna</FamilyName>
</BibAuthorName>
<BibAuthorName>
<Initials>LH</Initials>
<FamilyName>Calabrese</FamilyName>
</BibAuthorName>
<Year>1995</Year>
<ArticleTitle Language="En">Limitations of invasive modalities in the diagnosis of primary angiitis of the central nervous system</ArticleTitle>
<JournalTitle>J Rheumatol</JournalTitle>
<VolumeID>22</VolumeID>
<FirstPage>662</FirstPage>
<LastPage>667</LastPage>
</BibArticle>
<BibUnstructured>Duna GF, Calabrese LH. Limitations of invasive modalities in the diagnosis of primary angiitis of the central nervous system. J Rheumatol. 1995;22:662–7.</BibUnstructured>
</Citation>
<Citation ID="CR13">
<CitationNumber>13.</CitationNumber><BibArticle>
<BibAuthorName>
<Initials>DM</Initials>
<FamilyName>Mandell</FamilyName>
</BibAuthorName>
<BibAuthorName>
<Initials>M</Initials>
<FamilyName>Mossa-Basha</FamilyName>
</BibAuthorName>
<BibAuthorName>
<Initials>Y</Initials>
<FamilyName>Qiao</FamilyName>
</BibAuthorName>
<BibAuthorName>
<Initials>CP</Initials>
<FamilyName>Hess</FamilyName>
</BibAuthorName>
<BibAuthorName>
<Initials>F</Initials>
<FamilyName>Hui</FamilyName>
</BibAuthorName>
<BibAuthorName>
<Initials>C</Initials>
<FamilyName>Matouk</FamilyName>
</BibAuthorName>
<Etal/>
<Year>2017</Year>
<ArticleTitle Language="En">Intracranial vessel wall MRI: principles and expert consensus recommendations of the American society of neuroradiology</ArticleTitle>
<JournalTitle>Am J Neuroradiol</JournalTitle>
<VolumeID>38</VolumeID>
<FirstPage>218</FirstPage>
<LastPage>229</LastPage>
</BibArticle>
<BibUnstructured>Mandell DM, Mossa-Basha M, Qiao Y, Hess CP, Hui F, Matouk C, et al. Intracranial vessel wall MRI: principles and expert consensus recommendations of the American society of neuroradiology. Am J Neuroradiol. 2017;38:218–29.</BibUnstructured>
</Citation>
<Citation ID="CR14">
<CitationNumber>14.</CitationNumber><BibArticle>
<BibAuthorName>
<Initials>GW</Initials>
<FamilyName>Goerres</FamilyName>
</BibAuthorName>
<BibAuthorName>
<Initials>T</Initials>
<FamilyName>Revesz</FamilyName>
</BibAuthorName>
<BibAuthorName>
<Initials>J</Initials>
<FamilyName>Duncan</FamilyName>
</BibAuthorName>
<BibAuthorName>
<Initials>RB</Initials>
<FamilyName>Banati</FamilyName>
</BibAuthorName>
<Year>2001</Year>
<ArticleTitle Language="En">Imaging cerebral Vasculitis in refractory epilepsy using [<Superscript>11</Superscript>C] (R)-PK11195 positron emission tomography</ArticleTitle>
<JournalTitle>Am J Roentgenol</JournalTitle>
<VolumeID>176</VolumeID>
<FirstPage>1016</FirstPage>
<LastPage>1018</LastPage>
</BibArticle>
<BibUnstructured>Goerres GW, Revesz T, Duncan J, Banati RB. Imaging cerebral Vasculitis in refractory epilepsy using [<Superscript>11</Superscript>C] (R)-PK11195 positron emission tomography. Am J Roentgenol. 2001;176:1016–8.</BibUnstructured>
</Citation>
<Citation ID="CR15">
<CitationNumber>15.</CitationNumber><BibArticle>
<BibAuthorName>
<Initials>GW</Initials>
<FamilyName>Kreutzberg</FamilyName>
</BibAuthorName>
<Year>1996</Year>
<ArticleTitle Language="En">Microglia: a sensor for pathological events in the CNS</ArticleTitle>
<JournalTitle>Trends Neurosci</JournalTitle>
<VolumeID>19</VolumeID>
<FirstPage>312</FirstPage>
<LastPage>318</LastPage>
</BibArticle>
<BibUnstructured>Kreutzberg GW. Microglia: a sensor for pathological events in the CNS. Trends Neurosci. 1996;19:312–8.</BibUnstructured>
</Citation>
<Citation ID="CR16">
<CitationNumber>16.</CitationNumber><BibArticle>
<BibAuthorName>
<Initials>NJ</Initials>
<FamilyName>Scolding</FamilyName>
</BibAuthorName>
<BibAuthorName>
<Initials>F</Initials>
<FamilyName>Joseph</FamilyName>
</BibAuthorName>
<BibAuthorName>
<Initials>PA</Initials>
<FamilyName>Kirby</FamilyName>
</BibAuthorName>
<BibAuthorName>
<Initials>I</Initials>
<FamilyName>Mazanti</FamilyName>
</BibAuthorName>
<BibAuthorName>
<Initials>F</Initials>
<FamilyName>Gray</FamilyName>
</BibAuthorName>
<BibAuthorName>
<Initials>J</Initials>
<FamilyName>Mikol</FamilyName>
</BibAuthorName>
<Etal/>
<Year>2005</Year>
<ArticleTitle Language="En">Aβ-related angiitis: primary angiitis of the central nervous system associated with cerebral amyloid angiopathy</ArticleTitle>
<JournalTitle>Brain.</JournalTitle>
<VolumeID>128</VolumeID>
<FirstPage>500</FirstPage>
<LastPage>515</LastPage>
</BibArticle>
<BibUnstructured>Scolding NJ, Joseph F, Kirby PA, Mazanti I, Gray F, Mikol J, et al. Aβ-related angiitis: primary angiitis of the central nervous system associated with cerebral amyloid angiopathy. Brain. 2005;128:500–15.</BibUnstructured>
</Citation>
<Citation ID="CR17">
<CitationNumber>17.</CitationNumber><BibArticle>
<BibAuthorName>
<Initials>RHJA</Initials>
<FamilyName>Slart</FamilyName>
</BibAuthorName>
<BibAuthorName>
<Initials>RHJA</Initials>
<FamilyName>Slart</FamilyName>
</BibAuthorName>
<BibAuthorName>
<Initials>AWJM</Initials>
<FamilyName>Glaudemans</FamilyName>
</BibAuthorName>
<BibAuthorName>
<Initials>P</Initials>
<FamilyName>Chareonthaitawee</FamilyName>
</BibAuthorName>
<BibAuthorName>
<Initials>G</Initials>
<FamilyName>Treglia</FamilyName>
</BibAuthorName>
<BibAuthorName>
<Initials>FL</Initials>
<FamilyName>Besson</FamilyName>
</BibAuthorName>
<Etal/>
<Year>2018</Year>
<ArticleTitle Language="En">FDG-PET/CT(A) imaging in large vessel vasculitis and polymyalgia rheumatica: joint procedural recommendation of the EANM, SNMMI, and the PET Interest Group (PIG), and endorsed by the ASNC</ArticleTitle>
<JournalTitle>Eur J Nucl Med Mol Imaging</JournalTitle>
<VolumeID>45</VolumeID>
<FirstPage>1250</FirstPage>
<LastPage>1269</LastPage>
</BibArticle>
<BibUnstructured>Slart RHJA, Slart RHJA, Glaudemans AWJM, Chareonthaitawee P, Treglia G, Besson FL, et al. FDG-PET/CT(A) imaging in large vessel vasculitis and polymyalgia rheumatica: joint procedural recommendation of the EANM, SNMMI, and the PET Interest Group (PIG), and endorsed by the ASNC. Eur J Nucl Med Mol Imaging. 2018;45:1250–69.</BibUnstructured>
</Citation>
<Citation ID="CR18">
<CitationNumber>18.</CitationNumber><BibUnstructured>Bunevicius A, Yuan H, Lin W. The potential roles of <Superscript>18</Superscript>F-FDG-PET in management of acute stroke patients. Biomed Res Int. 2013;2013.</BibUnstructured>
</Citation>
<Citation ID="CR19">
<CitationNumber>19.</CitationNumber><BibArticle>
<BibAuthorName>
<Initials>GJ</Initials>
<FamilyName>Liu</FamilyName>
</BibAuthorName>
<BibAuthorName>
<Initials>RJ</Initials>
<FamilyName>Middleton</FamilyName>
</BibAuthorName>
<BibAuthorName>
<Initials>CR</Initials>
<FamilyName>Hatty</FamilyName>
</BibAuthorName>
<BibAuthorName>
<Initials>WWY</Initials>
<FamilyName>Kam</FamilyName>
</BibAuthorName>
<BibAuthorName>
<Initials>R</Initials>
<FamilyName>Chan</FamilyName>
</BibAuthorName>
<BibAuthorName>
<Initials>T</Initials>
<FamilyName>Pham</FamilyName>
</BibAuthorName>
<Etal/>
<Year>2014</Year>
<ArticleTitle Language="En">The 18 kDa translocator protein, microglia and neuroinflammation</ArticleTitle>
<JournalTitle>Brain Pathol</JournalTitle>
<VolumeID>24</VolumeID>
<FirstPage>631</FirstPage>
<LastPage>653</LastPage>
</BibArticle>
<BibUnstructured>Liu GJ, Middleton RJ, Hatty CR, Kam WWY, Chan R, Pham T, et al. The 18 kDa translocator protein, microglia and neuroinflammation. Brain Pathol. 2014;24:631–53.</BibUnstructured>
</Citation>
<Citation ID="CR20">
<CitationNumber>20.</CitationNumber><BibArticle>
<BibAuthorName>
<Initials>B</Initials>
<FamilyName>Zinnhardt</FamilyName>
</BibAuthorName>
<BibAuthorName>
<Initials>M</Initials>
<FamilyName>Wiesmann</FamilyName>
</BibAuthorName>
<BibAuthorName>
<Initials>L</Initials>
<FamilyName>Honold</FamilyName>
</BibAuthorName>
<BibAuthorName>
<Initials>C</Initials>
<FamilyName>Barca</FamilyName>
</BibAuthorName>
<BibAuthorName>
<Initials>M</Initials>
<FamilyName>Schäfers</FamilyName>
</BibAuthorName>
<BibAuthorName>
<Initials>AJ</Initials>
<FamilyName>Kiliaan</FamilyName>
</BibAuthorName>
<Etal/>
<Year>2018</Year>
<ArticleTitle Language="En">In vivo imaging biomarkers of neuroinflammation in the development and assessment of stroke therapies - towards clinical translation</ArticleTitle>
<JournalTitle>Theranostics.</JournalTitle>
<VolumeID>8</VolumeID>
<FirstPage>2603</FirstPage>
<LastPage>2620</LastPage>
</BibArticle>
<BibUnstructured>Zinnhardt B, Wiesmann M, Honold L, Barca C, Schäfers M, Kiliaan AJ, et al. In vivo imaging biomarkers of neuroinflammation in the development and assessment of stroke therapies - towards clinical translation. Theranostics. 2018;8:2603–20.</BibUnstructured>
</Citation>
<Citation ID="CR21">
<CitationNumber>21.</CitationNumber><BibArticle>
<BibAuthorName>
<Initials>AH</Initials>
<FamilyName>Jacobs</FamilyName>
</BibAuthorName>
<BibAuthorName>
<Initials>B</Initials>
<FamilyName>Tavitian</FamilyName>
</BibAuthorName>
<Year>2012</Year>
<ArticleTitle Language="En">Noninvasive molecular imaging of neuroinflammation</ArticleTitle>
<JournalTitle>J Cereb Blood Flow Metab</JournalTitle>
<VolumeID>32</VolumeID>
<FirstPage>1393</FirstPage>
<LastPage>1415</LastPage>
</BibArticle>
<BibUnstructured>Jacobs AH, Tavitian B. Noninvasive molecular imaging of neuroinflammation. J Cereb Blood Flow Metab. 2012;32:1393–415.</BibUnstructured>
</Citation>
<Citation ID="CR22">
<CitationNumber>22.</CitationNumber><BibArticle>
<BibAuthorName>
<Initials>B</Initials>
<FamilyName>Kuhnast</FamilyName>
</BibAuthorName>
<BibAuthorName>
<Initials>A</Initials>
<FamilyName>Damont</FamilyName>
</BibAuthorName>
<BibAuthorName>
<Initials>F</Initials>
<FamilyName>Hinnen</FamilyName>
</BibAuthorName>
<BibAuthorName>
<Initials>T</Initials>
<FamilyName>Catarina</FamilyName>
</BibAuthorName>
<BibAuthorName>
<Initials>S</Initials>
<FamilyName>Demphel</FamilyName>
</BibAuthorName>
<BibAuthorName>
<Initials>S</Initials>
<FamilyName>Helleix</FamilyName>
<Particle>Le</Particle>
</BibAuthorName>
<Etal/>
<Year>2012</Year>
<ArticleTitle Language="En">[<Superscript>18</Superscript>F]DPA-714, [<Superscript>18</Superscript>F]PBR111 and [<Superscript>18</Superscript>F]FEDAA1106-Selective radioligands for imaging TSPO 18kDa with PET: Automated radiosynthesis on a TRACERLAb FX-FN synthesizer and quality controls</ArticleTitle>
<JournalTitle>Appl Radiat Isot</JournalTitle>
<VolumeID>70</VolumeID>
<FirstPage>489</FirstPage>
<LastPage>497</LastPage>
</BibArticle>
<BibUnstructured>Kuhnast B, Damont A, Hinnen F, Catarina T, Demphel S, Le Helleix S, et al. [<Superscript>18</Superscript>F]DPA-714, [<Superscript>18</Superscript>F]PBR111 and [<Superscript>18</Superscript>F]FEDAA1106-Selective radioligands for imaging TSPO 18kDa with PET: Automated radiosynthesis on a TRACERLAb FX-FN synthesizer and quality controls. Appl Radiat Isot. 2012;70:489–97.</BibUnstructured>
</Citation>
<Citation ID="CR23">
<CitationNumber>23.</CitationNumber>
<BibUnstructured>Jenkinson M, Beckmann CF, Behrens TEJ, Woolrich MW, Smith SM. FSL. Neuroimage. 2012;62:782–90</BibUnstructured>
</Citation>
<Citation ID="CR24">
<CitationNumber>24.</CitationNumber>
<BibUnstructured>Jenkinson M, Bannister P, Brady M, Smith S. Improved optimization for the robust and accurate linear registration and motion correction of brain images. Neuroimage. 2002;17:825–41</BibUnstructured>
</Citation>
<Citation ID="CR25">
<CitationNumber>25.</CitationNumber><BibUnstructured>Fischl B. FreeSurfer. Neuroimage 2012;62:774–81.</BibUnstructured>
</Citation>
<Citation ID="CR26">
<CitationNumber>26.</CitationNumber><BibArticle>
<BibAuthorName>
<Initials>B</Initials>
<FamilyName>Zinnhardt</FamilyName>
</BibAuthorName>
<BibAuthorName>
<Initials>H</Initials>
<FamilyName>Pigeon</FamilyName>
</BibAuthorName>
<BibAuthorName>
<Initials>B</Initials>
<FamilyName>Thézé</FamilyName>
</BibAuthorName>
<BibAuthorName>
<Initials>T</Initials>
<FamilyName>Viel</FamilyName>
</BibAuthorName>
<BibAuthorName>
<Initials>L</Initials>
<FamilyName>Wachsmuth</FamilyName>
</BibAuthorName>
<BibAuthorName>
<Initials>IB</Initials>
<FamilyName>Fricke</FamilyName>
</BibAuthorName>
<Etal/>
<Year>2017</Year>
<ArticleTitle Language="En">Combined PET imaging of the inflammatory tumor microenvironment identifies margins of unique radiotracer uptake</ArticleTitle>
<JournalTitle>Cancer Res</JournalTitle>
<VolumeID>77</VolumeID>
<FirstPage>1831</FirstPage>
<LastPage>1841</LastPage>
</BibArticle>
<BibUnstructured>Zinnhardt B, Pigeon H, Thézé B, Viel T, Wachsmuth L, Fricke IB, et al. Combined PET imaging of the inflammatory tumor microenvironment identifies margins of unique radiotracer uptake. Cancer Res. 2017;77:1831–41.</BibUnstructured>
</Citation>
<Citation ID="CR27">
<CitationNumber>27.</CitationNumber><BibArticle>
<BibAuthorName>
<Initials>M</Initials>
<FamilyName>Wiesmann</FamilyName>
</BibAuthorName>
<BibAuthorName>
<Initials>B</Initials>
<FamilyName>Zinnhardt</FamilyName>
</BibAuthorName>
<BibAuthorName>
<Initials>D</Initials>
<FamilyName>Reinhardt</FamilyName>
</BibAuthorName>
<BibAuthorName>
<Initials>S</Initials>
<FamilyName>Eligehausen</FamilyName>
</BibAuthorName>
<BibAuthorName>
<Initials>L</Initials>
<FamilyName>Wachsmuth</FamilyName>
</BibAuthorName>
<BibAuthorName>
<Initials>S</Initials>
<FamilyName>Hermann</FamilyName>
</BibAuthorName>
<Etal/>
<Year>2017</Year>
<ArticleTitle Language="En">A specific dietary intervention to restore brain structure and function after ischemic stroke</ArticleTitle>
<JournalTitle>Theranostics.</JournalTitle>
<VolumeID>7</VolumeID>
<FirstPage>493</FirstPage>
<LastPage>512</LastPage>
</BibArticle>
<BibUnstructured>Wiesmann M, Zinnhardt B, Reinhardt D, Eligehausen S, Wachsmuth L, Hermann S, et al. A specific dietary intervention to restore brain structure and function after ischemic stroke. Theranostics. 2017;7:493–512.</BibUnstructured>
</Citation>
<Citation ID="CR28">
<CitationNumber>28.</CitationNumber>
<BibUnstructured>Ammirati E, Moroni F, Pedrotti P, Scotti I, Magnoni M, Bozzolo EP, et al. Non-invasive imaging of vascular inflammation. Front Immunol. 2014;5:399&newnbsp;</BibUnstructured>
</Citation>
<Citation ID="CR29">
<CitationNumber>29.</CitationNumber><BibArticle>
<BibAuthorName>
<Initials>F</Initials>
<FamilyName>Pugliese</FamilyName>
</BibAuthorName>
<BibAuthorName>
<Initials>O</Initials>
<FamilyName>Gaemperli</FamilyName>
</BibAuthorName>
<BibAuthorName>
<Initials>AR</Initials>
<FamilyName>Kinderlerer</FamilyName>
</BibAuthorName>
<BibAuthorName>
<Initials>F</Initials>
<FamilyName>Lamare</FamilyName>
</BibAuthorName>
<BibAuthorName>
<Initials>J</Initials>
<FamilyName>Shalhoub</FamilyName>
</BibAuthorName>
<BibAuthorName>
<Initials>AH</Initials>
<FamilyName>Davies</FamilyName>
</BibAuthorName>
<Etal/>
<Year>2010</Year>
<ArticleTitle Language="En">Imaging of vascular inflammation with [<Superscript>11</Superscript> C]-PK11195 and positron emission tomography/computed tomography angiography</ArticleTitle>
<JournalTitle>J Am Coll Cardiol</JournalTitle>
<VolumeID>56</VolumeID>
<FirstPage>653</FirstPage>
<LastPage>661</LastPage>
</BibArticle>
<BibUnstructured><?twb .30w?><?tlsb 0.1pt?>Pugliese F, Gaemperli O, Kinderlerer AR, Lamare F, Shalhoub J, Davies AH, et al. Imaging of vascular inflammation with [<Superscript>11</Superscript> C]-PK11195 and positron emission tomography/computed tomography angiography. J Am Coll Cardiol. 2010;56:653–61.</BibUnstructured>
</Citation>
<Citation ID="CR30">
<CitationNumber>30.</CitationNumber><BibArticle>
<BibAuthorName>
<Initials>A</Initials>
<FamilyName>Gerhard</FamilyName>
</BibAuthorName>
<BibAuthorName>
<Initials>J</Initials>
<FamilyName>Schwarz</FamilyName>
</BibAuthorName>
<BibAuthorName>
<Initials>R</Initials>
<FamilyName>Myers</FamilyName>
</BibAuthorName>
<BibAuthorName>
<Initials>R</Initials>
<FamilyName>Wise</FamilyName>
</BibAuthorName>
<BibAuthorName>
<Initials>RB</Initials>
<FamilyName>Banati</FamilyName>
</BibAuthorName>
<Year>2005</Year>
<ArticleTitle Language="En">Evolution of microglial activation in patients after ischemic stroke: a [<Superscript>11</Superscript>C](R)-PK11195 PET study</ArticleTitle>
<JournalTitle>Neuroimage</JournalTitle>
<VolumeID>24</VolumeID>
<FirstPage>591</FirstPage>
<LastPage>595</LastPage>
<BibComments>Academic Press</BibComments>
</BibArticle>
<BibUnstructured>Gerhard A, Schwarz J, Myers R, Wise R, Banati RB. Evolution of microglial activation in patients after ischemic stroke: a [<Superscript>11</Superscript>C](R)-PK11195 PET study. Neuroimage Academic Press. 2005;24:591–5.</BibUnstructured>
</Citation>
<Citation ID="CR31">
<CitationNumber>31.</CitationNumber><BibArticle>
<BibAuthorName>
<Initials>A</Initials>
<FamilyName>Gerhard</FamilyName>
</BibAuthorName>
<BibAuthorName>
<Initials>B</Initials>
<FamilyName>Neumaier</FamilyName>
</BibAuthorName>
<BibAuthorName>
<Initials>E</Initials>
<FamilyName>Elitok</FamilyName>
</BibAuthorName>
<BibAuthorName>
<Initials>G</Initials>
<FamilyName>Glatting</FamilyName>
</BibAuthorName>
<BibAuthorName>
<Initials>V</Initials>
<FamilyName>Ries</FamilyName>
</BibAuthorName>
<BibAuthorName>
<Initials>R</Initials>
<FamilyName>Tomczak</FamilyName>
</BibAuthorName>
<Etal/>
<Year>2000</Year>
<ArticleTitle Language="En">In vivo imaging of activated microglia using [<Superscript>11</Superscript>C]PK11195 and positron emission tomography in patients after ischemic stroke</ArticleTitle>
<JournalTitle>Neuroreport.</JournalTitle>
<VolumeID>11</VolumeID>
<FirstPage>2957</FirstPage>
<LastPage>2960</LastPage>
</BibArticle>
<BibUnstructured>Gerhard A, Neumaier B, Elitok E, Glatting G, Ries V, Tomczak R, et al. In vivo imaging of activated microglia using [<Superscript>11</Superscript>C]PK11195 and positron emission tomography in patients after ischemic stroke. Neuroreport. 2000;11:2957–60.</BibUnstructured>
</Citation>
<Citation ID="CR32">
<CitationNumber>32.</CitationNumber><BibArticle>
<BibAuthorName>
<Initials>S</Initials>
<FamilyName>Pappata</FamilyName>
</BibAuthorName>
<BibAuthorName>
<Initials>M</Initials>
<FamilyName>Levasseur</FamilyName>
</BibAuthorName>
<BibAuthorName>
<Initials>RN</Initials>
<FamilyName>Gunn</FamilyName>
</BibAuthorName>
<BibAuthorName>
<Initials>R</Initials>
<FamilyName>Myers</FamilyName>
</BibAuthorName>
<BibAuthorName>
<Initials>C</Initials>
<FamilyName>Crouzel</FamilyName>
</BibAuthorName>
<BibAuthorName>
<Initials>A</Initials>
<FamilyName>Syrota</FamilyName>
</BibAuthorName>
<Etal/>
<Year>2000</Year>
<ArticleTitle Language="En">Thalamic microglial activation in ischemic stroke detected in vivo by PET and [<Superscript>11</Superscript>C]PK1195</ArticleTitle>
<JournalTitle>Neurology.</JournalTitle>
<VolumeID>55</VolumeID>
<FirstPage>1052</FirstPage>
<LastPage>1054</LastPage>
</BibArticle>
<BibUnstructured><?twb .30w?><?tlsb 0.1pt?>Pappata S, Levasseur M, Gunn RN, Myers R, Crouzel C, Syrota A, et al. Thalamic microglial activation in ischemic stroke detected in vivo by PET and [<Superscript>11</Superscript>C]PK1195. Neurology. 2000;55:1052–4.</BibUnstructured>
</Citation>
<Citation ID="CR33">
<CitationNumber>33.</CitationNumber><BibArticle>
<BibAuthorName>
<Initials>M-J</Initials>
<FamilyName>Ribeiro</FamilyName>
</BibAuthorName>
<BibAuthorName>
<Initials>J</Initials>
<FamilyName>Vercouillie</FamilyName>
</BibAuthorName>
<BibAuthorName>
<Initials>S</Initials>
<FamilyName>Debiais</FamilyName>
</BibAuthorName>
<BibAuthorName>
<Initials>J-P</Initials>
<FamilyName>Cottier</FamilyName>
</BibAuthorName>
<BibAuthorName>
<Initials>I</Initials>
<FamilyName>Bonnaud</FamilyName>
</BibAuthorName>
<BibAuthorName>
<Initials>V</Initials>
<FamilyName>Camus</FamilyName>
</BibAuthorName>
<Etal/>
<Year>2014</Year>
<ArticleTitle Language="En">Could <Superscript>18</Superscript>&thinsp;F-DPA-714 PET imaging be interesting to use in the early post-stroke period?</ArticleTitle>
<JournalTitle>EJNMMI Res</JournalTitle>
<VolumeID>4</VolumeID>
<FirstPage>28</FirstPage>
</BibArticle>
<BibUnstructured>Ribeiro M-J, Vercouillie J, Debiais S, Cottier J-P, Bonnaud I, Camus V, et al. Could <Superscript>18</Superscript>&thinsp;F-DPA-714 PET imaging be interesting to use in the early post-stroke period? EJNMMI Res. 2014;4:28.</BibUnstructured>
</Citation>
<Citation ID="CR34">
<CitationNumber>34.</CitationNumber><BibArticle>
<BibAuthorName>
<Initials>M</Initials>
<FamilyName>Cosenza-Nashat</FamilyName>
</BibAuthorName>
<BibAuthorName>
<Initials>M-L</Initials>
<FamilyName>Zhao</FamilyName>
</BibAuthorName>
<BibAuthorName>
<Initials>H-S</Initials>
<FamilyName>Suh</FamilyName>
</BibAuthorName>
<BibAuthorName>
<Initials>J</Initials>
<FamilyName>Morgan</FamilyName>
</BibAuthorName>
<BibAuthorName>
<Initials>R</Initials>
<FamilyName>Natividad</FamilyName>
</BibAuthorName>
<BibAuthorName>
<Initials>S</Initials>
<FamilyName>Morgello</FamilyName>
</BibAuthorName>
<Etal/>
<Year>2009</Year>
<ArticleTitle Language="En">Expression of the translocator protein of 18 kDa by microglia, macrophages and astrocytes based on immunohistochemical localization in abnormal human brain</ArticleTitle>
<JournalTitle>Neuropathol Appl Neurobiol</JournalTitle>
<VolumeID>35</VolumeID>
<FirstPage>306</FirstPage>
<LastPage>328</LastPage>
</BibArticle>
<BibUnstructured>Cosenza-Nashat M, Zhao M-L, Suh H-S, Morgan J, Natividad R, Morgello S, et al. Expression of the translocator protein of 18 kDa by microglia, macrophages and astrocytes based on immunohistochemical localization in abnormal human brain. Neuropathol Appl Neurobiol. 2009;35:306–28.</BibUnstructured>
</Citation>
<Citation ID="CR35">
<CitationNumber>35.</CitationNumber>
<BibUnstructured>Zinnhardt B, Viel T, Wachsmuth L, Vrachimis A, Wagner S, Breyholz H-J, et al. Multimodal imaging reveals temporal and spatial microglia and matrix metalloproteinase activity after experimental stroke. J Cereb Blood Flow Metab. 2015;35:1711–21</BibUnstructured>
</Citation>
<Citation ID="CR36">
<CitationNumber>36.</CitationNumber><BibArticle>
<BibAuthorName>
<Initials>MAL</Initials>
<FamilyName>Johnson</FamilyName>
</BibAuthorName>
<BibAuthorName>
<Initials>GA</Initials>
<FamilyName>Jakubek</FamilyName>
</BibAuthorName>
<BibAuthorName>
<Initials>JS</Initials>
<FamilyName>Hawley</FamilyName>
</BibAuthorName>
<Year>2016</Year>
<ArticleTitle Language="En">Unihemispheric cerebral vasculitis: case report and review of literature</ArticleTitle>
<JournalTitle>J Neurol Sci</JournalTitle>
<VolumeID>368</VolumeID>
<FirstPage>32</FirstPage>
<LastPage>34</LastPage>
</BibArticle>
<BibUnstructured>Johnson MAL, Jakubek GA, Hawley JS. Unihemispheric cerebral vasculitis: case report and review of literature. J Neurol Sci. 2016;368:32–4.</BibUnstructured>
</Citation>
<Citation ID="CR37">
<CitationNumber>37.</CitationNumber>
<BibUnstructured>Beuker C, Schmidt A, Strunk D, Sporns PB, Wiendl H, Meuth SG, et al. Primary angiitis of the central nervous system: diagnosis and treatment. Ther Adv Neurol Disord. 2018;11:1756286418785071&newnbsp;</BibUnstructured>
</Citation>
<Citation ID="CR38">
<CitationNumber>38.</CitationNumber>
<BibUnstructured>Zanotti-Fregonara P, Veronese M, Pascual B, Rostomily RC, Turkheimer F, Masdeu JC. The validity of <Superscript>18</Superscript>F-GE180 as a TSPO imaging agent. Eur J Nucl Med Mol Imaging. 2019;46:1205–7&newnbsp;</BibUnstructured>
</Citation>
<Citation ID="CR39">
<CitationNumber>39.</CitationNumber>
<BibUnstructured>Lyoo CH, Ikawa M, Liow J-S, Zoghbi SS, Morse CL, Pike VW, et al. Cerebellum Can Serve As a Pseudo-Reference Region in Alzheimer Disease to Detect Neuroinflammation Measured with PET Radioligand Binding to Translocator Protein. J Nucl Med. 2015;56:701–6&newnbsp;</BibUnstructured>
</Citation>
</Bibliography>
</ArticleBackmatter>
</Article>
